# Supplementary material for: Regulation of DNA (de)Methylation Positively Impacts Seed Germination during Seed Development under Heat Stress
Source: Genes (Basel). 2021 Mar 23;12(3):457. doi: 10.3390/genes12030457 (PMC8005211; doi:10.3390/genes12030457)
Supplement: Supplementary file 1 [file genes-12-00457-s001.zip › Supplementary Table 1.xlsx]

## Sheet: Deseq2 log2+FDR Col-0
Deseq2 raw data for log2 and FDR= Heart stage (H), Bent stage (B) and mature stage (M). Genotype used: Col-0.
	Mild heat stress						Severe heat stress
	25Hvs23H		25Bvs23B		25Mvs23M		27Hvs23H		27Bvs23B		27Mvs23M
gene ID	Log2	FDR	Log2	FDR	Log2	FDR	Log2	FDR	Log2	FDR	Log2	FDR
AT1G01010	0.100283	0.999986	0.278122	0.930831	0.0253757	0.999574	0.000378113	0.999355	1.22303	1.46017e-06	0.26088	0.36383
AT1G01020	0.000197292	0.999986	0.0925878	0.951447	-0.113549	0.999574	1.01749	1.60839e-06	0.0734269	0.81142	0.280327	0.131566
AT1G01030	-0.0373514	0.999986	-0.0216959	0.991038	-0.0475668	0.999574	0.517532	0.280096	-0.0658505	0.909548	0.113448	0.816553
AT1G01040	0.114564	0.999986	0.0919646	0.934568	0.138273	0.939387	0.106646	0.357012	0.188276	0.237558	0.183739	0.0686452
AT1G01050	0.00026245	0.999986	-0.243137	0.930831	-0.186397	0.646601	0.0807045	0.426973	-0.078612	0.828111	-0.0700683	0.594022
AT1G01060	0.0476806	0.999986	0.861882	0.000266489	0.246488	0.795392	0.673088	0.0182211	2.41844	2.03776e-42	1.05975	2.06655e-08
AT1G01070	0.0751737	0.999986	0.233059	0.930831	-0.038143	0.999574	2.9542	6.57823e-28	1.98108	4.99202e-17	0.282728	0.0214551
AT1G01080	-0.122534	0.999986	-0.0957841	0.942508	0.0387178	0.999574	-0.267397	0.0424059	-0.607795	0.000551835	-0.655641	0.000602483
AT1G01090	-0.0382617	0.999986	-0.286772	0.930831	0.0689035	0.999574	0.193744	0.301067	-0.689322	0.0227056	-0.51982	3.06509e-11
AT1G01100	-0.16341	0.484137	-0.329288	0.930831	-0.281533	0.0525454	-0.262197	9.53277e-06	-0.510786	0.157917	-0.192711	0.0353162
AT1G01110	-0.127566	0.999986	0.0469827	0.981499	-0.0752765	0.999574	-0.679318	0.0491364	-0.265254	0.474904	-0.185719	0.593579
AT1G01120	-0.0871036	0.999986	-0.0336623	0.982215	0.0494736	0.999574	-0.26763	0.138823	0.449759	0.0194215	0.899506	1.88388e-25
AT1G01130	-0.0442707	0.999986	-0.17023	0.930831	0.00964243	0.999574	0.0266796	0.966146	-0.380855	0.442784	0.0170147	0.979683
AT1G01140	-0.132892	0.999986	-0.157252	0.930831	0.0142567	0.999574	1.09331	4.31941e-15	-0.0288562	0.926933	-0.432048	0.000575753
AT1G01150	0.0139864	NA	0.0712945	0.959447	-0.0221836	NA	-0.268944	0.550769	-0.363959	0.492964	-0.14695	NA
AT1G01160	0.0068065	0.999986	-0.108329	0.940446	0.04602	0.999574	-0.0330942	0.849731	-0.174693	0.465547	-0.0622131	0.679794
AT1G01170	-0.211278	0.764532	-0.222901	0.930831	-0.33175	0.0944637	0.00248532	0.991274	-0.240595	0.477688	0.035275	0.829367
AT1G01180	-0.15229	0.999986	0.0898737	0.960479	-0.0430907	0.999574	-0.515087	0.129862	-0.0893896	0.885767	0.140106	0.773893
AT1G01190	NA	NA	-0.0380234	0.940446	-0.000846892	NA	0.119202	NA	-0.0476811	NA	0.271388	0.417658
AT1G01200	0.125312	0.999986	-0.0198163	0.983513	-0.000306211	NA	0.873754	0.0403725	0.116946	0.831176	0.0884524	NA
AT1G01210	-0.0800699	0.999986	-0.11504	0.940446	-0.08439	0.999574	0.188009	0.325169	0.208358	0.371868	0.0702284	0.819657
AT1G01220	-0.0102284	0.999986	0.136353	0.930831	-0.0254225	0.999574	-0.163428	0.276596	0.0790735	0.761602	0.14823	0.418847
AT1G01225	-0.104737	0.999986	-0.112266	0.934568	-0.102803	0.999574	-0.113062	0.704663	-0.337149	0.0584778	-0.297434	0.0148716
AT1G01230	-0.0945498	0.999986	-0.243712	0.930831	-0.118499	0.999574	-0.117164	0.423019	-0.243693	0.397868	-0.0826405	0.553889
AT1G01240	-0.139699	0.999986	-0.197498	0.930831	-0.109063	0.999574	-0.130536	0.515482	0.114676	0.699064	0.022663	0.866319
AT1G01250	-0.0534118	0.999986	-0.16938	0.931595	-0.211668	0.92745	0.105684	0.852432	0.81172	0.0256225	0.3281	0.00312453
AT1G01260	0.0606011	0.999986	0.06193	0.951447	0.0149923	0.999574	0.246912	0.087348	0.26626	0.0475182	0.315892	0.00143359
AT1G01280	NA	NA	-0.00893386	0.991038	0.00671312	NA	0.0250611	NA	0.0418284	NA	NA	NA
AT1G01290	0.0273484	0.999986	0.0410087	0.979091	0.000362132	0.999574	0.078713	0.683719	-0.018426	0.946744	-0.147999	0.397418
AT1G01300	-0.129675	0.999986	0.00435278	0.996843	0.0739929	0.999574	-0.0344766	0.83714	-0.206324	0.109443	-0.00719708	0.959731
AT1G01305	-0.000825403	NA	-0.0172647	NA	-0.0305377	0.999574	0.0259228	NA	0.208549	NA	0.895521	0.0219687
AT1G01310	-0.0995572	0.999986	-0.399803	0.507496	-0.167106	0.548028	-1.13688	0.00611263	-1.15864	0.0111982	-0.938159	0.0136004
AT1G01320	0.0234396	0.999986	0.00581332	0.995889	-0.0459924	0.999574	0.205342	0.106507	-0.115515	0.400672	-0.174005	0.082066
AT1G01335	NA	NA	NA	NA	NA	NA	NA	NA	NA	NA	NA	NA
AT1G01340	-0.0603172	0.999986	0.0369159	0.983157	-0.0458156	0.999574	0.625833	0.0708564	-0.154239	0.607641	-1.22712	2.93062e-08
AT1G01350	0.0895211	0.999986	0.0253824	0.986109	0.0682356	0.999574	0.0477076	0.780133	0.116235	0.579012	0.0832174	0.617354
AT1G01355	0.122779	0.999986	0.218386	0.930831	-0.028996	0.999574	0.512817	0.290111	0.0630016	0.921017	-0.0347868	0.955172
AT1G01360	0.0725909	0.999986	-0.104804	0.935679	-0.131606	0.999574	-0.165114	0.531899	-0.322413	0.0935559	0.145606	0.452647
AT1G01370	0.0688222	0.999986	-0.0368882	0.981983	0.104639	0.999574	-0.232217	0.264572	-0.225797	0.367498	-0.0845429	0.849841
AT1G01380	-0.078593	0.999986	0.0600626	0.971392	-0.0752299	0.999574	-0.160581	0.805212	0.371105	0.506041	-0.452233	0.307638
AT1G01390	0.0306518	0.999986	0.19634	0.930831	0.0253741	0.999574	0.0906103	0.893232	-0.580256	0.265336	-0.91579	0.0149553
AT1G01400	0.0032297	NA	0.00649552	NA	NA	NA	NA	NA	NA	NA	NA	NA
AT1G01410	NA	NA	NA	NA	NA	NA	NA	NA	NA	NA	NA	NA
AT1G01420	-0.0221047	0.999986	0.150016	0.935024	0.0731548	0.999574	0.191146	0.721319	0.125333	0.807507	-0.353392	0.298846
AT1G01430	-0.112699	0.999986	0.168078	0.930831	0.146766	0.999574	-0.210465	0.410538	-0.00547621	0.983005	0.0557648	0.739125
AT1G01440	-0.0122834	0.999986	0.160563	0.930831	-0.013179	0.999574	-0.105887	0.584633	0.164445	0.641585	0.021239	0.930744
AT1G01450	-0.016349	NA	-0.0267253	NA	-0.0158134	NA	-0.123635	NA	-0.128311	NA	-0.136786	NA
AT1G01453	0.0208799	NA	-0.0709975	0.941266	-0.0422402	NA	0.627554	0.137412	-0.0254084	0.968958	0.152403	0.752446
AT1G01460	-0.0721601	0.999986	-0.0974733	0.930831	-0.0419012	NA	-0.993443	0.0142662	-0.507128	0.16763	-0.341924	NA
AT1G01470	0.125741	0.999986	0.0977622	0.946776	-0.258234	0.484989	0.115871	0.698931	-0.0527922	0.856379	-0.615989	8.01986e-10
AT1G01480	-0.0768049	0.999986	-0.128383	0.940446	0.0247717	0.999574	-0.912168	0.00447191	-0.345614	0.437126	1.7849	3.61758e-20
AT1G01490	-0.0118884	0.999986	0.052845	0.964334	0.117798	0.999574	0.487509	0.0122637	0.40355	0.0151655	0.538199	5.95356e-09
AT1G01500	0.00706987	0.999986	0.196423	0.930831	0.170079	0.999574	0.134924	0.386663	0.345305	0.148018	0.172069	0.266768
AT1G01510	-0.00593504	0.999986	0.0267735	0.981906	-0.0118272	0.999574	-0.0660403	0.623891	-0.191173	0.176668	-0.258656	0.0280936
AT1G01520	0.0783497	0.999986	0.102072	0.949385	-0.0304703	0.999574	0.73247	0.0585126	0.574049	0.235657	0.347306	0.465556
AT1G01530	0.0908425	0.999986	0.0837421	0.930831	0.00709901	NA	-0.639012	0.122469	0.205389	NA	0.02388	NA
AT1G01540	-0.0584737	0.999986	-0.0785639	0.953865	0.0967621	0.999574	0.727191	2.86334e-08	-0.214583	0.352506	0.0952032	0.434093
AT1G01550	0.00640885	0.999986	-0.177947	0.930831	0.0110027	0.999574	0.0548497	0.554672	-0.0108175	0.97706	0.506559	3.58418e-10
AT1G01560	-0.0720781	0.999986	0.0358521	0.979925	-0.0107012	0.999574	-0.696825	0.134018	0.21327	0.719425	0.387721	0.349027
AT1G01570	-0.0195989	0.999986	0.173903	0.930831	-0.154494	0.999574	0.0583363	0.927852	1.36842	0.000262256	-0.609949	0.0323146
AT1G01580	0.00496504	NA	-0.0233652	0.98849	-0.00688192	0.999574	0.178159	0.764023	0.344648	0.54522	0.203673	0.676345
AT1G01590	0.0672157	0.999986	0.275966	0.930831	0.181534	0.921148	0.227769	0.544076	0.205628	0.697558	0.0232206	0.97003
AT1G01600	0.119807	0.999986	-0.0131298	0.995836	0.108217	0.999574	0.039318	0.937187	0.549012	0.119469	0.508835	0.141856
AT1G01610	-0.00897981	0.999986	-0.0727175	0.971598	-0.0433988	0.999574	-0.549873	6.61144e-07	2.31047	1.70333e-13	0.00404354	0.988607
AT1G01620	-0.107273	0.999986	-0.314647	0.930831	-0.0836362	0.999574	-0.46803	0.00423633	-0.961406	0.00014023	-0.740184	1.01321e-13
AT1G01630	0.0907917	0.999986	0.147379	0.930831	0.113347	0.999574	0.238629	0.169286	-0.0335618	0.888954	-0.418749	0.0396413
AT1G01640	0.0795922	0.999986	0.159945	0.930831	0.0954757	0.999574	0.409377	0.0141799	0.470635	0.0114899	0.0159874	0.961591
AT1G01650	-0.0121462	0.999986	-0.143912	0.930831	-0.0431626	0.999574	-0.146363	0.263135	-0.0392871	0.843399	0.149357	0.247415
AT1G01660	0.0505044	0.999986	0.0226734	0.991038	0.0280294	0.999574	-0.0328742	0.944998	-0.107553	0.820694	-0.19251	0.704171
AT1G01670	0.107215	0.999986	0.127688	0.941266	-0.0427612	0.999574	0.227826	0.435002	0.431007	0.225975	0.188659	0.656798
AT1G01680	-0.0361556	NA	0.0345751	0.932191	0.00539598	NA	-0.231959	0.636443	NA	NA	-0.00138734	NA
AT1G01690	0.0463058	0.999986	0.0773715	0.959801	0.146899	0.999574	-0.0504153	0.875577	-0.196943	0.393622	-0.00777744	0.985637
AT1G01695	0.203527	0.999986	0.131885	0.940446	-0.105938	0.999574	0.256237	0.557359	0.315758	0.553852	-0.0142468	0.983788
AT1G01700	0.0157611	0.999986	-0.0431079	0.983284	0.101091	0.999574	-0.110732	0.846266	-0.267229	0.558553	-0.0981574	0.851612
AT1G01710	-0.0188011	0.999986	0.0212335	0.984163	0.000838283	0.999574	-0.367842	0.000167555	-0.10499	0.480912	-0.00483528	0.979641
AT1G01715	0.117142	0.999986	0.193696	0.930831	0.0849687	0.999574	0.121361	0.719562	0.508187	0.123948	0.554301	0.0280744
AT1G01720	0.132019	0.999986	0.0791608	0.963298	0.00553812	0.999574	0.608162	0.000124985	0.480936	0.00553568	0.559534	1.76062e-08
AT1G01725	-0.0173448	0.999986	0.0907891	0.955508	-0.128242	0.999574	0.0764562	0.789471	-0.0094527	0.976349	-0.0301746	0.911379
AT1G01730	0.0622847	0.999986	-0.0924425	0.932191	-0.0884232	0.999574	-0.230459	0.0277746	-0.216197	0.15672	-0.22953	0.136352
AT1G01740	0.0694475	0.999986	0.123995	0.940446	-0.0667259	0.999574	0.183059	0.49778	0.28399	0.39156	0.239734	0.44811
AT1G01750	-0.0483919	0.999986	-0.0710398	0.955541	0.015593	NA	-0.220089	0.717172	-0.517054	0.289353	0.006884	NA
AT1G01760	-0.0648802	0.999986	0.0265142	0.989571	-0.0651891	0.999574	0.0680527	0.872622	0.128204	0.737803	-0.29144	0.301749
AT1G01770	0.0173085	0.999986	0.0730199	0.948264	-0.0410329	0.999574	0.200092	0.114334	0.11022	0.533749	0.112552	0.449994
AT1G01780	0.0374856	0.999986	0.163998	0.930831	0.143705	0.999574	0.214075	0.277599	0.392532	0.0759682	0.369347	0.0401983
AT1G01790	-0.0488525	0.999986	-0.100858	0.940446	-0.0249413	0.999574	-0.547156	3.47908e-05	-0.665646	0.00045602	-0.623041	3.58435e-05
AT1G01800	-0.0387093	0.999986	-0.220089	0.930831	-0.0257868	0.999574	0.168664	0.384213	-0.106911	0.625775	0.0241456	0.893438
AT1G01810	0.257812	0.899191	0.214991	0.930831	-0.0223662	0.999574	0.824518	0.0131308	0.873179	0.031947	0.588202	0.129027
AT1G01820	-0.0741151	0.999986	-0.113628	0.930831	-0.0683775	0.999574	-0.176711	0.0808446	-0.190533	0.305272	-0.041665	0.778715
AT1G01830	0.0325736	0.999986	-0.00450747	0.996905	0.158967	0.999574	-0.243539	0.104148	-0.311869	0.0387638	-0.585471	0.000136836
AT1G01840	-0.0482016	0.999986	-0.0446569	0.982215	0.0162511	0.999574	-0.412403	0.251124	0.214787	0.624159	-0.234733	0.626219
AT1G01860	0.0381743	0.999986	-0.0216909	0.988958	-0.0150376	0.999574	0.187486	0.380285	-0.223117	0.253869	0.00812668	0.979545
AT1G01880	0.060103	0.999986	0.146226	0.930831	-0.00226162	0.999574	0.157625	0.544086	0.235916	0.37192	-0.0580514	0.855514
AT1G01900	-0.120864	0.999986	-0.0163044	0.991038	0.00714431	0.999574	1.6337	1.42136e-06	0.573049	0.00071008	-0.206787	0.49843
AT1G01910	0.029665	0.999986	-0.234808	0.930831	-0.100687	0.999574	0.00341466	0.986801	-0.370932	0.226646	-0.0361198	0.822979
AT1G01920	-0.120668	0.999986	-0.0103328	0.994587	0.021332	0.999574	-0.156865	0.341721	0.180494	0.38836	0.0443878	0.843985
AT1G01930	0.000287376	0.999986	0.10155	0.949385	0.00396004	0.999574	0.0283926	0.892035	0.204516	0.451916	0.0787892	0.702478
AT1G01940	-0.0442417	0.999986	0.0431467	0.975858	0.102549	0.999574	0.199428	0.196843	0.0583694	0.816006	0.148594	0.549713
AT1G01950	0.000555645	0.999986	0.0118091	0.993266	0.0296346	0.999574	-0.0391253	0.840299	-0.089469	0.705512	-0.150261	0.268398
AT1G01960	0.0699326	0.999986	-0.0143834	0.988958	-0.0102401	0.999574	0.115333	0.199845	-0.0296174	0.844785	-0.086321	0.411009
AT1G01970	-0.0419863	0.999986	-0.0265581	0.983513	0.0382831	0.999574	0.02663	0.905473	-0.167102	0.367476	-0.0757299	0.719773
AT1G01980	-0.125722	0.999986	-0.469818	0.629264	-0.273883	0.161971	-1.70701	8.58459e-06	-1.42671	0.00101781	-1.59668	8.70461e-06
AT1G01990	-0.0655132	0.999986	0.0798656	0.949224	-0.0064083	0.999574	-0.0879143	0.662518	-0.0581029	0.818447	-0.0496457	0.793773
AT1G02000	-0.0514314	0.999986	0.0699127	0.965309	0.00640721	0.999574	-0.00929972	0.97549	0.315915	0.228567	0.698754	2.27757e-07
AT1G02010	0.0264949	0.999986	0.163462	0.930831	0.0707738	0.999574	0.000140534	0.999649	0.146312	0.65823	-0.0400533	0.882698
AT1G02020	0.0344534	0.999986	0.138356	0.930831	-0.0259011	0.999574	0.00973722	0.967385	0.110565	0.687666	-0.0565369	0.791181
AT1G02030	0.0371937	0.999986	0.129796	0.937292	0.0305404	0.999574	0.384388	0.462775	0.35147	0.506041	-0.357674	0.441549
AT1G02040	-0.00349172	NA	-0.030388	0.935679	-0.0114784	NA	-0.0267634	NA	-0.126848	NA	0.136924	0.734154
AT1G02050	-0.0556043	0.999986	0.0974658	0.94653	-0.0387155	0.999574	-0.0126965	0.971314	0.25389	0.30769	0.0479026	0.875564
AT1G02060	0.00330568	0.999986	0.0201387	0.991038	-0.00666708	0.999574	-0.153283	0.529462	0.00697743	0.986728	-0.126674	0.626389
AT1G02065	0.0966905	0.999986	-0.00868653	0.995889	0.0409098	0.999574	0.108073	0.822792	-0.143432	0.820181	-0.037722	0.9509
AT1G02067	-0.000897425	NA	0.00649552	NA	NA	NA	-0.124457	NA	0.0294573	NA	NA	NA
AT1G02070	0.0160447	0.999986	-0.0335478	0.981499	-0.0483878	0.999574	-0.691261	0.0740198	0.309322	0.586912	-0.0421869	0.944371
AT1G02080	0.0376726	0.999986	0.0674326	0.934568	0.0762324	0.999574	-0.0218347	0.869846	0.0225924	0.878882	-0.0758545	0.429883
AT1G02090	-0.0501189	0.999986	-0.232112	0.930831	-0.0256467	0.999574	-0.0488742	0.723877	-0.221409	0.29258	0.0208379	0.902523
AT1G02100	0.0289955	0.999986	-0.0201975	0.988494	-0.0190691	0.999574	0.0355113	0.831532	-0.0371618	0.870242	-0.0123456	0.951024
AT1G02110	-0.0693309	0.999986	0.15406	0.930831	0.117975	0.999574	-0.216198	0.211664	-0.421282	0.0180081	-0.500555	3.65687e-05
AT1G02120	-0.0252337	0.999986	-0.0437497	0.97176	-0.0151956	0.999574	-0.337771	1.3209e-05	-0.296296	0.0550187	-0.30684	0.00253443
AT1G02130	-0.0160458	0.999986	-0.250003	0.930831	0.0221466	0.999574	0.0406042	0.788876	-0.27405	0.253657	0.126006	0.359743
AT1G02140	-0.0186808	0.999986	-0.20889	0.930831	0.0117701	0.999574	-0.100161	0.28195	-0.287646	0.422676	0.0597518	0.657767
AT1G02145	-0.0416838	0.999986	-0.135701	0.930831	-0.0587362	0.999574	-0.0243961	0.879864	-0.0456506	0.813176	-0.00265495	0.991796
AT1G02150	-0.0692457	0.999986	-0.2364	0.930831	-0.00926379	0.999574	-0.0303436	0.872822	-0.616531	0.000252046	-0.387128	0.000169152
AT1G02160	0.0169178	0.999986	-0.144285	0.930831	-0.119033	0.999574	-0.0963495	0.593545	-0.219315	0.285379	-0.173163	0.314948
AT1G02170	-0.0109886	0.999986	0.0251679	0.982215	0.0856069	0.999574	0.156595	0.187752	0.158164	0.358727	0.0897924	0.531693
AT1G02180	-0.0643254	0.999986	-0.161005	0.930831	-0.0268161	0.999574	-0.480766	0.0213279	-0.430906	0.0878773	-0.165925	0.635363
AT1G02190	-0.0497794	0.999986	-0.0718582	0.930831	0.122313	0.7506	-0.740181	0.105158	0.416871	0.426091	2.31672	1.95796e-12
AT1G02205	0.0899555	0.999986	0.327226	0.930831	0.363786	0.233206	0.141048	0.644764	0.476723	0.150695	1.02692	7.25578e-08
AT1G02210	NA	NA	NA	NA	NA	NA	NA	NA	NA	NA	NA	NA
AT1G02220	0.0869657	0.999986	0.107213	0.955508	-0.0813116	0.999574	1.34104	2.45303e-07	2.06706	8.38781e-15	0.972318	1.62689e-11
AT1G02230	-0.00987561	0.999986	0.0601219	0.960479	-0.00866244	0.999574	0.370176	0.495741	0.359547	0.517714	0.379394	0.417784
AT1G02250	0.0177929	NA	0.110616	0.930831	0.0109797	0.999574	0.20476	0.69956	-0.0893684	NA	0.0804563	0.860342
AT1G02260	-0.0317389	0.999986	-0.0661654	0.956834	-0.112707	0.999574	-0.323533	0.00563526	-0.141445	0.46178	-0.164466	0.217416
AT1G02270	0.00559441	0.999986	-0.0249938	0.984605	0.0372001	0.999574	-0.00956998	0.965178	0.161903	0.387699	-0.00152028	0.995657
AT1G02280	-0.0395535	0.999986	-0.275839	0.930831	-0.0821913	0.999574	-0.0375574	0.806807	-0.433219	0.0616803	-0.204366	0.0919125
AT1G02290	-0.143254	0.999986	-0.00474595	0.996905	-0.0118348	0.999574	-0.114423	0.607305	-0.242928	0.326745	-0.118438	0.584783
AT1G02300	0.0317265	0.999986	0.100948	0.940446	-0.00986484	0.999574	0.252082	0.0156352	0.395066	0.0349768	0.541845	0.000750879
AT1G02305	-0.0885782	0.999986	-0.23495	0.930831	-0.0468058	0.999574	-0.0819724	0.422091	-0.199452	0.508247	-0.0620295	0.554457
AT1G02310	-0.0441697	0.999986	0.216834	0.930831	-0.110092	0.999574	0.731105	0.112027	0.200882	0.446453	-0.384976	0.0175907
AT1G02320	NA	NA	NA	NA	NA	NA	NA	NA	NA	NA	NA	NA
AT1G02330	0.0513543	0.999986	-0.12308	0.93438	0.072548	0.999574	0.00146254	0.994325	-0.321499	0.182919	-0.0816185	0.619023
AT1G02335	0.0914729	0.999986	0.177945	0.930831	-0.0287323	0.999574	0.208432	0.268213	-0.274464	0.478911	-0.344534	0.36865
AT1G02340	-0.0539158	0.999986	-0.0275685	0.989571	0.253133	0.766641	-0.602328	0.127582	-0.0857165	0.886583	0.875585	0.000331489
AT1G02350	-0.0421746	0.999986	0.023205	0.989571	0.0192101	0.999574	-0.349158	0.493493	0.129603	0.838121	0.131128	0.814729
AT1G02360	0.0100275	NA	NA	NA	0.010352	NA	NA	NA	0.0294573	NA	-0.0230925	NA
AT1G02370	-0.0524744	0.999986	-0.0552662	0.974021	0.0188193	0.999574	-0.0578278	0.829977	0.169402	0.504256	0.236046	0.291988
AT1G02380	-0.031984	0.999986	0.25056	0.930831	0.0394145	0.999574	-0.617949	0.0646362	-0.177854	0.705464	-0.204115	0.645907
AT1G02390	-0.0599988	0.999986	0.144727	0.931595	0.192874	0.97997	-0.319256	0.53157	-0.487502	0.0453872	0.170479	0.474048
AT1G02400	0.222354	0.93531	-0.0781512	0.955618	0.00849809	0.999574	-0.0185964	0.981079	-0.317509	0.580614	-0.0907295	0.871229
AT1G02405	0.101362	0.999986	0.194692	0.930831	0.0132641	0.999574	0.138478	0.833995	0.526793	0.318197	1.09366	0.00307956
AT1G02410	-0.0332877	0.999986	-0.133436	0.930831	0.00377288	0.999574	0.00686577	0.97629	-0.0875057	0.696721	0.104814	0.4609
AT1G02420	-0.0649749	0.999986	-0.109228	0.947663	-0.0259549	0.999574	-0.0230851	0.950724	0.284692	0.350926	0.259524	0.381951
AT1G02430	-0.018486	NA	-0.0873476	0.930831	0.00320821	NA	-0.142077	NA	-0.224389	0.683632	NA	NA
AT1G02440	0.00674843	NA	-0.0164071	0.97313	-0.00380161	NA	-0.00465054	NA	0.143354	NA	0.000524354	NA
AT1G02450	0.106138	0.999986	0.110337	0.932191	-0.0277163	0.999574	0.126776	0.84971	0.280428	0.624556	0.268572	0.577009
AT1G02460	0.014034	0.999986	0.307033	0.930831	0.0313149	0.999574	0.577451	0.172905	1.24098	0.00560407	0.409133	0.323816
AT1G02470	0.223332	0.999986	0.0469357	0.982215	-0.0642244	0.999574	0.594118	0.0552176	0.973144	0.00434166	0.492985	0.16026
AT1G02475	-0.0393656	0.999986	-0.0233076	0.986197	-0.0254033	0.999574	0.0806663	0.64504	0.128437	0.588022	-0.166373	0.315885
AT1G02490	0.00553102	NA	-0.0782916	0.930831	0.0126433	NA	0.108026	NA	-0.205035	NA	0.02388	NA
AT1G02500	0.0261859	0.999986	-0.00314836	0.998235	0.10446	0.999574	0.0269698	0.944297	0.190028	0.630473	0.151811	0.0877364
AT1G02510	NA	NA	NA	NA	-0.00380161	NA	NA	NA	0.0294573	NA	-0.0230925	NA
AT1G02520	0.00390061	0.999986	0.202938	0.930831	0.103413	0.999574	-0.0332669	0.948087	0.833967	0.00744235	0.0987682	0.798558
AT1G02530	0.0303574	0.999986	0.138115	0.935679	0.211106	0.900518	-0.783686	0.00167866	0.746222	0.00348017	0.459283	0.2132
AT1G02540	NA	NA	NA	NA	NA	NA	NA	NA	NA	NA	NA	NA
AT1G02550	-0.00762919	NA	0.0138941	NA	NA	NA	0.145168	0.778613	0.0294573	NA	NA	NA
AT1G02560	-0.124524	0.999986	-0.282246	0.930831	-0.123047	0.971192	-0.00338894	0.984182	-0.576653	0.0192319	-0.394705	2.34436e-06
AT1G02570	-0.0772998	0.999986	-0.298479	0.930831	0.231197	0.862816	0.716811	0.063372	-1.04553	6.37088e-05	-2.64944	9.42355e-27
AT1G02575	0.0032297	NA	NA	NA	-0.00380161	NA	NA	NA	0.0294573	NA	-0.0230925	NA
AT1G02580	0.249807	0.999986	0.132962	0.940446	0.0236217	0.999574	0.617505	0.00617689	1.35071	1.88533e-05	0.450255	0.0614636
AT1G02590	NA	NA	NA	NA	NA	NA	NA	NA	NA	NA	NA	NA
AT1G02610	-0.121395	0.999986	-0.197865	0.930831	-0.251521	0.736576	-0.937786	0.00837783	-0.723189	0.0693472	-0.679376	0.0220008
AT1G02620	0.0472854	0.999986	0.0444812	0.97312	0.0309839	0.999574	0.465107	0.368059	0.234694	0.696707	0.295224	0.552764
AT1G02630	-0.239125	0.999986	-0.109489	0.953865	-0.0841728	0.999574	-1.00755	1.21513e-06	-1.11585	0.00182639	-1.47346	3.01841e-05
AT1G02640	-0.149435	0.999986	0.184148	0.930831	-0.112286	0.999574	-0.73861	0.101102	-0.316826	0.409932	-0.71314	0.0171644
AT1G02650	0.0785722	0.999986	0.132883	0.940446	0.0402284	0.999574	1.19407	1.50979e-06	0.270897	0.462295	-0.20462	0.698135
AT1G02660	-0.141326	0.999986	0.0443237	0.979703	-0.105865	0.999574	0.0150923	0.972627	1.42583	1.19603e-15	0.827025	1.10003e-13
AT1G02670	0.0821055	0.999986	0.273026	0.930831	0.00215242	0.999574	0.318449	0.0607849	0.584881	0.0438183	0.541481	0.023116
AT1G02680	-0.0125959	0.999986	-0.149805	0.930831	-0.0740925	0.999574	-0.102021	0.645204	-0.155271	0.49799	0.0511418	0.814178
AT1G02690	0.0283091	0.999986	-0.0859772	0.93385	-0.0262862	0.999574	0.020807	0.906912	-0.233778	0.138922	-0.369842	0.0291553
AT1G02700	0.069144	0.999986	-0.0735454	0.94792	0.155569	0.999574	3.04784	1.57514e-35	-0.530204	0.00868687	0.205438	0.38765
AT1G02705	-0.0256185	0.999986	0.0623809	0.975851	0.0616688	0.999574	0.93634	0.0305834	0.273866	0.595021	0.317945	0.488773
AT1G02710	NA	NA	NA	NA	NA	NA	0.0250611	NA	0.0705488	NA	NA	NA
AT1G02720	0.0014626	0.999986	-0.0248804	0.989703	0.212553	0.92745	3.09547	7.42665e-187	-0.200535	0.579714	-1.81506	4.74173e-15
AT1G02730	-0.0603014	0.999986	-0.239627	0.381314	0.0709137	0.999574	-0.0288846	0.94715	-0.650219	1.69987e-09	-0.635186	2.11271e-05
AT1G02740	-0.0422334	0.999986	-0.0568607	0.963143	-0.00447189	0.999574	-0.0723057	0.721444	-0.174032	0.353839	-0.152875	0.425406
AT1G02750	0.0370391	0.999986	-0.132492	0.930831	0.0748174	0.999574	-0.09588	0.689898	-0.289303	0.136769	-0.0565345	0.816242
AT1G02770	0.220545	0.807629	-0.0352023	0.982933	0.105843	0.999574	0.172932	0.122221	0.259637	0.260733	0.361876	0.000869237
AT1G02780	-0.0303304	0.999986	-0.302733	0.930831	-0.0415652	0.999574	-0.086862	0.186021	-0.59912	0.121248	-0.224542	0.00710756
AT1G02790	-0.0821035	0.999986	-1.3029	1.27388e-09	-0.0884223	0.92745	-1.92696	2.13985e-09	-2.26037	2.98005e-14	-2.18935	1.81924e-13
AT1G02800	-0.177511	0.999986	0.122608	0.930831	0.241358	0.767808	-0.62727	3.85694e-05	-0.249898	0.124265	-0.267336	0.372121
AT1G02810	-0.000676016	0.999986	0.253113	0.930831	0.121499	0.999574	0.364341	0.327335	0.417244	0.305838	0.183916	0.644579
AT1G02813	0.014204	NA	-0.0146814	0.985311	-0.00168587	NA	0.0326423	NA	0.181247	0.729635	-0.0459648	NA
AT1G02816	-0.0715855	0.999986	-0.27515	0.930831	-0.323665	0.230686	0.0120953	0.966852	0.115851	0.689139	0.23701	0.111175
AT1G02820	-0.0229503	0.999986	-0.0164307	0.983157	-0.0311772	0.999574	-0.407905	0.441636	-0.128954	NA	-0.350992	0.309083
AT1G02830	-0.000146937	NA	NA	NA	NA	NA	-0.0267634	NA	0.0294573	NA	NA	NA
AT1G02840	-0.00976539	0.999986	-0.141631	0.932191	-0.0218971	0.999574	0.0641678	0.564298	-0.221518	0.46097	-0.0447076	0.725745
AT1G02850	0.0430371	0.999986	0.114366	0.940446	-0.107724	0.999574	1.33103	0.000247134	0.327763	0.100194	0.595982	8.5367e-08
AT1G02860	-0.115533	0.999986	-0.194437	0.930831	-0.160057	0.971303	0.212559	0.228084	-0.429746	0.00558478	-0.158765	0.243511
AT1G02870	-0.0453329	0.999986	-0.0677948	0.96423	-0.0505546	0.999574	-0.120071	0.479715	-0.0900068	0.761096	-0.0614158	0.828791
AT1G02880	0.00338197	0.999986	0.118873	0.932191	-0.0945726	0.999574	0.0540664	0.860176	0.270205	0.222795	0.133749	0.475935
AT1G02890	0.0477675	0.999986	-0.0417671	0.976613	0.0584855	0.999574	0.1461	0.19659	-0.0294303	0.905597	0.0758527	0.418633
AT1G02900	0.153589	0.999986	0.0884694	0.955508	-0.15952	0.999574	0.45588	0.233526	2.36677	7.48569e-11	-0.814643	8.46405e-05
AT1G02910	-0.00910223	0.999986	-0.173275	0.930831	-0.116172	0.999574	-0.0978382	0.51701	-0.263723	0.16763	-0.179931	0.241758
AT1G02920	0.0488112	0.999986	-0.0543866	0.960479	-0.0962764	0.97997	-0.526966	0.190771	-0.318805	0.464145	-0.559236	0.15877
AT1G02930	-0.0280406	0.999986	0.152578	0.932191	0.151825	0.986746	-1.4904	3.78183e-10	0.843421	0.00178737	0.302274	0.496757
AT1G02940	-0.00964209	0.999986	0.213744	0.930831	0.0291621	0.999574	-0.784764	0.010652	0.0834879	0.87696	0.220501	0.530975
AT1G02950	0.146624	0.999986	0.160313	0.930831	0.043418	0.999574	-0.0904149	0.831532	-0.475447	0.377336	0.0465748	0.93529
AT1G02960	-0.0110847	0.999986	0.0032175	0.997258	-0.078054	0.999574	0.00604166	0.978631	0.114953	0.520848	-0.0698448	0.676275
AT1G02965	-0.0066055	NA	-0.00830156	NA	NA	NA	-0.0526756	NA	-0.0299573	NA	NA	NA
AT1G02970	0.0011191	0.999986	-0.0931424	0.940446	0.1141	0.999574	-0.174904	0.410577	-0.20179	0.317154	0.090799	0.786773
AT1G02980	0.241506	0.980113	0.0190181	0.991038	0.138452	0.71775	-0.402291	1.48671e-05	0.254116	0.635634	0.281585	0.569699
AT1G02990	0.0562832	0.999986	0.136712	0.932191	0.128447	0.999574	-0.127147	0.402484	0.0912038	0.782663	0.68212	7.68311e-09
AT1G03000	-0.0423659	0.999986	0.0174976	0.988494	0.0063887	0.999574	-0.0261165	0.886516	0.00205278	0.992138	-0.0105999	0.953974
AT1G03010	-0.0799158	0.999986	0.22577	0.930831	0.0643451	0.999574	0.0136379	0.980713	0.00434839	0.995357	-0.011099	NA
AT1G03020	0.0290727	NA	0.0231893	0.97312	NA	NA	-0.00481058	NA	-0.0714509	NA	NA	NA
AT1G03030	0.00776617	0.999986	-0.184886	0.930831	-0.0865004	0.999574	-0.0786029	0.575983	-0.159149	0.420376	-0.0264148	0.887064
AT1G03040	-0.000707329	0.999986	-0.0550337	0.960479	0.117265	0.999574	-0.158946	0.158298	-0.112714	0.522467	0.215814	0.0227911
AT1G03050	-0.0632642	0.999986	-0.515533	0.143076	-0.10191	0.832815	-0.974445	0.0212424	-1.00213	0.032967	-1.16105	0.00144096
AT1G03055	0.0714191	0.999986	0.401833	0.738227	0.0248072	0.999574	0.713042	0.000613155	0.0856842	0.811721	-0.943435	0.000341457
AT1G03060	0.0489544	0.999986	0.148789	0.930831	0.0736416	0.999574	0.107675	0.482011	0.0719729	0.775065	-0.143753	0.172716
AT1G03070	0.0789485	0.999986	-0.0596884	0.97176	0.0872417	0.999574	0.58884	0.000289487	0.213079	0.420257	0.741516	0.0023353
AT1G03080	0.13507	0.999986	0.178209	0.930831	0.161927	0.848521	0.127905	0.310883	0.249373	0.0861881	0.219142	0.029758
AT1G03090	-0.186149	0.999986	-0.0949728	0.930831	-0.100664	0.999574	-0.523565	0.00315088	-0.345546	0.00555509	-0.258713	0.0185999
AT1G03100	0.120103	0.999986	0.158208	0.930831	0.17348	0.999574	0.316437	0.273928	1.19024	8.55852e-10	0.150697	0.555409
AT1G03103	-0.0303645	0.999986	0.287473	0.930831	-0.179071	0.43137	0.282026	0.412409	2.36623	1.7306e-14	-0.302251	3.44618e-05
AT1G03106	-0.0984352	0.999986	0.100873	0.957221	-0.0655569	0.999574	-0.506015	0.315401	0.205261	0.555281	-0.14183	0.349226
AT1G03110	-0.0639166	0.999986	-0.0477879	0.971709	-0.0166852	0.999574	-0.0940646	0.600569	-0.219741	0.277741	-0.306823	0.0964385
AT1G03120	0.0207495	0.999986	-0.0781226	0.967364	0.0239145	0.999574	-0.00966307	0.990408	-0.397914	0.29104	-0.62038	9.02476e-05
AT1G03130	-0.296245	0.105918	-0.316833	0.930831	-0.0140972	0.999574	-0.329173	0.0131402	-0.797081	0.00755785	-0.509756	5.63853e-09
AT1G03140	0.012893	0.999986	-0.211626	0.930831	0.0158017	0.999574	-0.108351	0.307937	-0.433118	0.17089	-0.196159	0.0874857
AT1G03150	0.111118	0.999986	-0.0811372	0.953865	-0.135611	0.999574	0.0679982	0.736294	0.0547736	0.830738	0.186833	0.347646
AT1G03160	0.026043	0.999986	0.0195125	0.987033	0.0834733	0.999574	-0.163622	0.325348	-0.416894	0.00812623	-0.476971	0.000273631
AT1G03165	-0.000187292	NA	0.035102	0.957221	-0.0114551	NA	-0.00389069	NA	0.209864	NA	-0.0878714	NA
AT1G03170	0.191098	0.999986	0.334222	0.930831	0.0874766	0.999574	0.453664	0.014333	0.952784	0.025923	0.922651	1.22056e-05
AT1G03180	-0.12782	0.999986	-0.0437201	0.981906	-0.0249626	0.999574	-0.0304698	0.939747	0.0463886	0.899642	0.145543	0.724941
AT1G03190	0.0410688	0.999986	0.0950598	0.937114	0.174278	0.953533	-0.0782835	0.642857	0.0526501	0.808642	0.0657933	0.756589
AT1G03200	-0.0594536	0.999986	0.142371	0.9324	0.0657479	0.999574	0.209214	0.312746	0.458384	0.077366	0.360575	0.0586992
AT1G03210	-0.0338994	0.999986	-0.227288	0.930831	-0.119656	0.999574	0.247398	0.434454	-0.618631	0.00406297	-0.579007	2.2982e-10
AT1G03220	-0.195419	0.999986	-0.266311	0.930831	-0.262153	0.716064	-0.606481	0.0119007	-0.409511	0.164723	-0.274463	0.109993
AT1G03230	-0.232368	0.999986	0.121768	0.945798	-0.111728	0.999574	0.145588	0.770092	0.10437	0.813648	-0.681205	0.000101164
AT1G03240	-0.0869737	0.999986	0.0560436	0.971079	-0.185873	0.900518	-0.0615301	0.916518	0.377825	0.501288	-0.11198	0.823991
AT1G03250	-0.0141919	0.999986	-0.124175	0.930831	-0.0283621	0.999574	-0.155627	0.301258	-0.205095	0.342738	-0.0790837	0.647698
AT1G03260	0.0367663	0.999986	0.0730216	0.95551	-0.0109881	0.999574	0.114488	0.59102	0.11107	0.60324	0.05721	0.800603
AT1G03270	-0.0654563	0.999986	-0.0583065	0.951447	0.11863	0.999574	0.124115	0.614444	-0.201056	0.201241	0.218303	0.16026
AT1G03280	0.043754	0.999986	-0.0661703	0.955508	0.0445886	0.999574	0.0526564	0.668983	0.0169243	0.938996	0.0323044	0.829098
AT1G03290	0.0426884	0.999986	-0.0248628	0.984354	0.0369697	0.999574	-0.0904183	0.422104	-0.101023	0.592071	0.085912	0.516542
AT1G03300	0.0362209	0.999986	0.0351198	0.964334	0.0253086	0.999574	-0.0930946	0.656998	0.19565	0.650735	0.171092	0.56603
AT1G03310	0.0399114	0.999986	0.113325	0.930831	0.0640832	0.999574	0.234618	0.132824	0.362759	0.0014503	0.41381	1.3208e-05
AT1G03320	-0.00379282	NA	-0.000999845	0.997258	0.0120766	NA	0.0635791	NA	0.0862092	NA	-0.0497553	NA
AT1G03325	NA	NA	NA	NA	NA	NA	NA	NA	NA	NA	NA	NA
AT1G03330	0.014591	0.999986	-0.17369	0.930831	-0.0383373	0.999574	-0.149389	0.246772	-0.304583	0.312305	0.000296216	0.999077
AT1G03340	-0.00151647	0.999986	0.045802	0.981906	-0.0662795	0.999574	0.0755781	0.902045	0.269473	0.620598	-0.0246305	0.967722
AT1G03350	-0.014275	0.999986	-0.117091	0.940446	0.160716	0.900005	-0.0308022	0.820086	-0.0524738	0.88158	0.287732	0.00232598
AT1G03360	-0.0279417	0.999986	-0.132685	0.930831	-0.0691785	0.999574	0.161862	0.217238	0.0713491	0.778912	0.371067	0.0187114
AT1G03365	0.000186471	0.999986	0.142125	0.930831	0.0561719	0.999574	-0.117758	0.393774	0.112845	0.574271	-0.0354286	0.825152
AT1G03370	-0.0354746	0.999986	0.109761	0.940446	-0.00232556	0.999574	-0.304718	0.0249895	-0.116912	0.684476	-0.298555	0.116279
AT1G03380	-0.048033	0.999986	0.0884877	0.940446	0.0133147	0.999574	-0.0681506	0.729214	0.0230796	0.92937	-0.138003	0.264831
AT1G03390	NA	NA	NA	NA	NA	NA	0.0250611	NA	NA	NA	NA	NA
AT1G03395	NA	NA	NA	NA	NA	NA	NA	NA	NA	NA	NA	NA
AT1G03400	0.117026	0.999986	0.162601	0.932191	0.0361774	0.999574	0.164254	0.554452	0.345647	0.373418	0.0765759	0.85522
AT1G03410	0.11882	0.999986	-0.129867	0.940446	0.0277887	0.999574	0.649551	8.45892e-05	-0.0216021	0.972573	0.48302	0.0144303
AT1G03430	0.119464	0.999986	-0.00697789	0.99645	0.123835	0.999574	0.183655	0.352807	0.0602424	0.812628	0.172299	0.391429
AT1G03440	0.101669	0.999986	0.0785827	0.960101	-0.00836977	0.999574	0.237087	0.457956	0.150527	0.41277	-0.444711	0.00206246
AT1G03445	0.110179	0.999986	0.24823	0.930831	0.157875	0.971303	0.0916755	0.846579	1.25472	1.5157e-05	1.88286	1.62689e-11
AT1G03457	-0.0539887	0.999986	-0.0440214	0.968503	0.0152077	0.999574	-0.232285	0.578122	-0.610098	2.70207e-06	-0.373546	0.00658234
AT1G03470	0.186587	0.999986	-0.178319	0.930831	-0.183305	0.972538	0.136797	0.705625	-0.521621	0.0514414	-0.0994768	0.613869
AT1G03475	-0.0618866	0.999986	-0.26635	0.930831	0.0184928	0.999574	-0.0497782	0.653214	-0.489538	0.0453872	-0.267029	0.0113352
AT1G03490	0.0032297	NA	NA	NA	NA	NA	NA	NA	NA	NA	NA	NA
AT1G03495	0.00648607	NA	-0.0845951	NA	-0.00900717	NA	0.657627	0.121343	-0.703575	NA	0.808004	0.0315905
AT1G03510	0.0325247	0.999986	0.184337	0.930831	0.03457	0.999574	0.255602	0.512452	0.571508	0.17316	0.147497	0.717494
AT1G03520	0.0053566	0.999986	-0.0163349	0.991038	-0.0329111	0.999574	-0.21692	0.266114	-0.365921	0.05619	0.0695929	0.780045
AT1G03530	-0.0763706	0.999986	0.0750279	0.959159	0.0323848	0.999574	-0.15312	0.231139	0.164406	0.469887	-0.00226974	0.99515
AT1G03540	0.0306019	0.999986	0.0141489	0.994359	0.0567271	0.999574	-0.254602	0.534664	-0.0231145	0.965037	-0.383407	0.186884
AT1G03550	-0.0220921	0.999986	0.076249	0.962774	0.0807169	0.999574	-0.0498915	0.870569	0.140621	0.641577	0.00467742	0.986814
AT1G03560	0.0220589	0.999986	0.180974	0.930831	0.214179	0.900465	0.0471822	0.868025	0.124623	0.583197	0.319469	0.10253
AT1G03590	-0.0834126	0.999986	-0.0588383	0.960784	-0.0421973	0.999574	-0.59833	0.00325837	0.144429	0.455701	0.0405519	0.813014
AT1G03600	-0.239549	0.451341	-0.238521	0.930831	-0.105173	0.999574	-0.468923	3.44463e-05	-0.735731	1.58693e-07	-0.389275	5.32603e-06
AT1G03610	-0.0597381	0.999986	0.0883042	0.953865	-0.0473738	0.999574	-0.201178	0.364635	-0.0331972	0.910733	-0.307466	0.0313406
AT1G03620	-0.0873183	0.999986	0.158368	0.932191	0.109296	0.999574	-0.15922	0.575715	0.496517	0.109487	0.298029	0.338753
AT1G03630	-0.172994	0.999986	-0.431986	0.0555414	-0.101833	0.999574	-0.0676552	0.754255	-0.844952	6.38853e-10	-0.363901	0.0309343
AT1G03650	-0.0647203	0.999986	0.0381853	0.985191	-0.00098687	0.999574	-0.306303	0.43331	-0.110866	0.81946	-0.00614343	0.993663
AT1G03660	-0.0122092	NA	0.0854479	0.96038	-0.0976885	0.999574	0.247436	0.651349	0.230457	0.688027	-0.598635	0.157011
AT1G03670	-0.000172766	NA	-0.029945	0.935679	0.00320821	NA	-0.0267634	NA	-0.121495	NA	NA	NA
AT1G03680	-0.116587	0.999986	-0.320772	0.930831	-0.0778984	0.999574	-0.189559	0.0132754	-0.761953	0.0157366	-0.370036	1.30175e-05
AT1G03687	0.0640551	0.999986	-0.0196944	0.988958	-0.0108309	0.999574	-0.080483	0.698994	-0.166362	0.410026	-0.0836519	0.727983
AT1G03700	-0.027966	NA	-0.00830156	NA	-0.166673	0.928411	0.0421082	0.941317	2.04785	6.50112e-07	-0.275093	0.55723
AT1G03710	0.163149	0.999986	-0.0792053	0.96423	0.227907	0.751846	0.0266466	0.896518	0.111137	0.758073	0.286445	0.0474709
AT1G03720	0.0318689	NA	-0.00100409	NA	-0.00380161	NA	0.00241697	NA	-0.0299573	NA	0.00193253	NA
AT1G03730	0.0334793	0.999986	0.00836692	0.996739	-0.0231898	0.999574	-0.0564439	0.876346	-0.0374594	0.925123	0.282542	0.420175
AT1G03740	-0.0543168	0.999986	0.0614034	0.971392	0.123699	0.999574	-0.29574	0.0243759	0.307114	0.224299	-0.0227265	0.90959
AT1G03750	-0.00969079	0.999986	0.195688	0.930831	0.0708425	0.999574	-0.0658129	0.75307	0.0745703	0.826615	0.145275	0.475162
AT1G03760	0.0231349	0.999986	0.0223161	0.989014	0.052673	0.999574	-0.267376	0.0665682	0.174126	0.459166	0.106149	0.646526
AT1G03770	0.101465	0.999986	0.113591	0.935024	0.118549	0.999574	0.126773	0.565127	0.10773	0.663345	-0.00928508	0.968949
AT1G03780	-0.0224374	0.999986	0.0406711	0.979494	0.0976339	0.999574	0.0514493	0.900778	-0.533532	0.00204516	-0.884248	6.3917e-06
AT1G03790	-0.0348462	NA	-0.00234581	0.996905	0.0673641	0.999574	-0.266856	0.439454	0.233745	0.636433	1.63323	5.9605e-10
AT1G03800	-0.0166498	0.999986	0.0242243	0.960479	-0.00372929	NA	-0.195154	0.725709	0.300259	NA	0.264932	0.483819
AT1G03810	NA	NA	NA	NA	NA	NA	0.0250611	NA	NA	NA	NA	NA
AT1G03820	0.0539243	0.999986	0.0252943	0.988494	0.0421636	0.999574	0.0929673	0.885318	-0.69719	0.139096	0.0320306	0.95883
AT1G03830	0.0424517	0.999986	0.0120469	0.993481	0.144485	0.999574	-0.0705789	0.687345	-0.167545	0.465585	-0.26156	0.0290468
AT1G03840	-0.0513347	0.999986	-0.0718652	0.971709	0.0366809	0.999574	-0.102819	0.878772	-0.0333461	0.948499	0.234193	0.501937
AT1G03850	-0.118156	0.999986	0.163139	0.930831	-0.0494926	0.999574	0.197271	0.677039	0.917241	0.0486563	0.523795	0.198024
AT1G03860	-0.02065	0.999986	-0.188733	0.930831	-0.125614	0.999574	0.0233348	0.853608	0.0214672	0.95398	0.0872396	0.559552
AT1G03870	-0.0292122	0.999986	0.00235404	0.997405	-0.0644187	0.999574	-0.670903	0.142528	0.195813	0.73755	-0.15921	0.755063
AT1G03880	-0.0368409	NA	-0.566862	0.0727748	-0.144588	0.999574	-0.279199	NA	0.646891	0.124275	0.127273	0.65931
AT1G03890	-0.0391183	NA	-0.279253	0.738227	-0.00295141	0.999574	-0.348525	NA	0.37724	0.492706	0.445595	0.000291785
AT1G03900	0.00186529	0.999986	-0.20963	0.930831	-0.0856266	0.999574	0.0689394	0.550199	-0.251642	0.36566	-0.248718	0.0187053
AT1G03905	0.192487	0.999986	0.00353603	0.998159	-0.0314271	0.999574	-0.376561	0.100678	-0.0680065	0.853446	0.210985	0.370665
AT1G03910	-0.0466877	0.999986	-0.0810181	0.94957	0.123885	0.977575	-0.0791915	0.459605	-0.187232	0.377336	-0.115747	0.31917
AT1G03920	-0.0536477	0.999986	-0.134525	0.935679	0.184017	0.868653	0.340791	0.540893	-0.0660548	0.862447	0.0627492	0.728557
AT1G03930	0.0957015	0.999986	0.180211	0.930831	0.141454	0.999574	-0.00547072	0.980873	0.0476653	0.818721	0.319523	0.00914045
AT1G03940	0.0957741	0.999986	-0.202783	0.930831	0.0308885	0.999574	0.518378	0.15783	-0.166884	0.724761	1.29147	0.000362841
AT1G03950	0.0829506	0.999986	-0.0587046	0.965935	-0.0150152	0.999574	-0.28252	0.0674983	-0.185132	0.365636	0.0705668	0.762291
AT1G03960	0.0389895	0.999986	0.0406653	0.976867	0.11428	0.999574	0.240479	0.0849305	0.0944466	0.639684	0.322879	0.0233924
AT1G03970	-0.00949152	0.999986	-0.198033	0.930831	0.0918604	0.999574	-0.103454	0.481266	-0.31397	0.290468	-0.130921	0.326375
AT1G03980	-0.000821689	0.999986	0.114805	0.948343	-0.0104756	0.999574	0.2438	0.578771	0.440143	0.322588	0.588372	0.169672
AT1G03982	0.00659041	NA	NA	NA	NA	NA	0.0250611	NA	NA	NA	NA	NA
AT1G03990	-0.020921	0.999986	-0.177661	0.930831	0.0639484	0.999574	-0.0219704	0.978306	-0.273707	0.608014	0.535539	0.0747317
AT1G04000	0.0122165	0.999986	-0.00962989	0.995889	0.0172508	0.999574	-0.101485	0.681504	0.470582	0.00939661	0.109606	0.651306
AT1G04010	-0.0566093	0.999986	0.165364	0.930831	0.0111536	0.999574	-0.176999	0.392151	0.358523	0.144215	0.443638	0.0163738
AT1G04020	0.00387766	0.999986	0.196365	0.930831	0.121937	0.999574	-0.177934	0.327322	0.0745791	0.778259	-0.180693	0.570884
AT1G04030	0.0734427	0.999986	-0.104076	0.932191	0.140591	0.999574	0.142198	0.604615	-0.426542	0.00812237	-0.414969	0.000658454
AT1G04040	-0.0861961	0.999986	-0.285299	0.930831	-0.0100656	0.999574	-0.26893	0.647071	-0.804367	0.101764	-0.0728354	0.896301
AT1G04050	-0.0908118	0.999986	-0.0188997	0.991709	0.0290608	0.999574	-0.118592	0.629821	-0.173661	0.557073	-0.200204	0.458672
AT1G04070	-0.020729	0.999986	0.070163	0.960689	-0.117171	0.999574	-0.0578097	0.809351	0.0728632	0.791965	-0.126876	0.628329
AT1G04080	-0.015519	0.999986	-0.0343894	0.980636	0.0646512	0.999574	-0.0805763	0.367635	-0.143619	0.471089	-0.180827	0.0342457
AT1G04090	-0.0798831	0.999986	0.164428	0.930831	0.0538513	0.999574	0.264376	0.503129	0.486816	0.0391126	0.224751	0.513443
AT1G04100	-0.0150115	0.999986	-0.0142119	0.99301	-0.0444907	0.999574	0.217884	0.365666	0.529979	0.0143638	0.335092	0.0153534
AT1G04105	NA	NA	NA	NA	NA	NA	NA	NA	NA	NA	NA	NA
AT1G04110	-0.035724	0.999986	-0.225291	0.930831	-0.134455	0.999574	0.122699	0.856164	-0.630314	0.127942	-0.173626	0.725907
AT1G04120	0.106314	0.999986	-0.166757	0.930831	0.00170112	0.999574	0.283409	0.0145234	-0.192763	0.440386	0.115398	0.254211
AT1G04130	-0.0538529	0.999986	-0.129835	0.932191	-0.0691592	0.999574	0.276612	0.0319992	0.418117	0.0272345	0.615211	0.000257655
AT1G04140	-0.0575521	0.999986	-0.0634666	0.955508	0.0423692	0.999574	0.0155496	0.897359	-0.0936274	0.595679	-0.0570811	0.633282
AT1G04150	-0.0524264	0.999986	0.00649425	0.996905	0.0566376	0.999574	-0.2923	0.428294	-0.23412	0.472304	-0.0369929	0.929638
AT1G04160	-0.00769475	0.999986	0.157949	0.930831	0.034228	0.999574	-0.0530603	0.814363	-0.0724542	0.835867	0.0240272	0.909187
AT1G04170	-0.0480423	0.999986	-0.0990308	0.931595	-0.048577	0.999574	-0.0361117	0.727574	-0.0555878	0.749825	-0.093709	0.390103
AT1G04180	0.00813673	NA	-0.00736348	0.994359	0.0285347	0.999574	0.0472237	NA	0.0891722	0.86103	0.000845798	0.999048
AT1G04190	-0.00391416	0.999986	0.00962031	0.99375	0.0458386	0.999574	-0.0731301	0.633035	-0.0226634	0.921755	-0.0444874	0.807837
AT1G04200	0.0135905	0.999986	0.0308815	0.980517	0.0230768	0.999574	-0.163137	0.185703	-0.0497814	0.782024	-0.0609582	0.683911
AT1G04210	0.0226084	0.999986	-0.0667023	0.940446	-0.0967222	0.999574	0.13076	0.325672	0.0495424	0.751211	0.184352	0.0643009
AT1G04220	-0.000578137	0.999986	0.185394	0.930831	0.175285	0.756726	0.190603	0.526091	1.18134	2.64646e-06	0.282445	0.000263325
AT1G04230	0.0552193	0.999986	-0.172268	0.930831	-0.0465315	0.999574	-0.00418462	0.98689	-0.155958	0.62415	0.0223862	0.920342
AT1G04240	-0.138197	0.999986	0.146342	0.936581	-0.0904904	0.999574	-0.394767	0.109134	-0.405464	0.398528	-1.05489	0.000625198
AT1G04250	-0.0503339	0.999986	0.206863	0.930831	0.0448426	0.999574	-0.142945	0.747078	-0.366052	0.188089	0.560959	0.0108428
AT1G04260	-0.109952	0.999986	-0.0364593	0.980758	0.0539346	0.999574	-0.144157	0.409639	-0.168803	0.436538	-0.0496444	0.820197
AT1G04270	-0.0690678	0.999986	-0.364021	0.930831	-0.208825	0.52071	-0.245094	4.10678e-05	-0.68354	0.0612978	-0.319833	5.80337e-05
AT1G04280	-0.119915	0.999986	-0.0826988	0.963731	-0.0281361	0.999574	-0.875635	0.00715397	0.148293	0.788684	0.0373492	0.948157
AT1G04290	0.00184036	0.999986	-0.107107	0.951447	0.0263664	0.999574	0.0561754	0.820523	0.155117	0.688605	0.379665	0.0471636
AT1G04300	0.0772221	0.999986	0.137101	0.930831	0.097716	0.999574	-0.0011738	0.994062	-0.0744695	0.628116	-0.0891629	0.410474
AT1G04310	-0.0273469	0.999986	0.00570564	0.996843	-0.029732	0.999574	0.117316	0.458178	-0.158185	0.405968	-0.166948	0.11365
AT1G04330	0.0588081	0.999986	-0.0153179	0.991038	0.0132475	0.999574	0.24184	0.678025	0.303848	0.601327	-0.164473	0.734294
AT1G04340	0.0881801	0.999986	-0.215501	0.930831	-0.0812677	0.999574	0.039551	0.794083	-0.283359	0.37977	0.0759872	0.664035
AT1G04350	0.110553	0.999986	0.214128	0.930831	-0.117385	0.999574	0.551703	0.0116384	0.589148	0.00767383	0.584079	1.20801e-06
AT1G04360	-0.00615432	0.999986	-0.018915	0.993004	0.0651451	0.999574	0.640333	0.151218	2.89919	3.11712e-25	2.01651	2.01149e-39
AT1G04370	-0.00349172	NA	0.0143693	NA	0.00320821	NA	-0.0267634	NA	NA	NA	NA	NA
AT1G04380	-0.0438106	0.999986	-0.126293	0.932191	-0.078132	0.999574	0.473839	0.0776772	-0.0870193	0.751807	-0.345667	0.00326794
AT1G04390	0.0962692	0.999986	0.203042	0.930831	0.0621858	0.999574	0.0567453	0.781763	0.241772	0.307965	0.188639	0.276936
AT1G04400	-0.0288244	0.999986	-0.126191	0.930831	-0.17192	0.832014	-0.168918	0.0955452	-0.347316	0.0430119	-0.352441	0.00197725
AT1G04410	-0.0967112	0.999986	-0.363282	0.930831	-0.210098	0.430391	-0.12862	0.0359829	-0.628556	0.0468208	-0.464218	5.43405e-09
AT1G04420	-0.0308241	0.999986	-0.103688	0.932191	-0.0157793	0.999574	0.189513	0.0962726	-0.0882639	0.660597	-0.165325	0.243191
AT1G04430	0.102243	0.999986	0.0256527	0.984605	-0.0498296	0.999574	0.0144532	0.947928	-0.487011	0.000116797	-0.0832272	0.669552
AT1G04440	-0.0745397	0.999986	-0.110862	0.930831	-0.070265	0.999574	0.097911	0.332862	0.329242	0.0502209	0.256066	0.0116854
AT1G04445	-0.00248452	0.999986	0.025198	0.940446	-0.00586716	NA	-0.183849	0.766879	0.215744	NA	-0.0606772	NA
AT1G04450	0.0218128	NA	-0.0157001	NA	-0.00380161	NA	-0.0526756	NA	-0.0596647	NA	-0.0230925	NA
AT1G04455	NA	NA	NA	NA	NA	NA	NA	NA	NA	NA	NA	NA
AT1G04470	-0.0792932	0.999986	-0.558569	0.0871722	-0.150178	0.625791	-1.15381	0.00509598	-1.70381	5.3611e-05	-0.959119	0.010333
AT1G04480	0.0310063	0.999986	-0.257847	0.930831	-0.226819	0.622083	0.027451	0.798632	-0.285804	0.391576	-0.0496228	0.732196
AT1G04490	-0.056747	0.999986	0.249821	0.930831	0.152017	0.999574	1.65543	1.50153e-08	-0.0637007	0.874536	-0.286663	0.282103
AT1G04500	-0.0973817	0.999986	-0.0064475	0.996905	0.0293291	0.999574	0.645057	0.0443004	0.376075	0.10492	0.597249	0.000331489
AT1G04510	-0.0312188	0.999986	-0.115069	0.930831	-0.0469636	0.999574	-0.13951	0.147776	-0.165678	0.318827	-0.141881	0.206999
AT1G04520	0.0119602	0.999986	0.0798841	0.947663	0.023832	0.999574	-0.0580919	0.894773	-0.193529	0.379688	-0.389593	0.0464636
AT1G04530	-0.0808474	0.999986	-0.180394	0.930831	0.0418963	0.999574	-0.13159	0.402492	-0.410432	0.037887	-0.171139	0.198245
AT1G04540	-0.0539306	0.999986	-0.478424	0.242431	-0.184762	0.378765	-1.3981	0.000464477	-1.51152	0.00049094	-1.3532	0.000186842
AT1G04550	-0.0122226	0.999986	-0.0170412	0.991709	0.119216	0.999574	0.00281833	0.992766	-0.269962	0.303945	0.154616	0.296133
AT1G04555	0.0788665	0.999986	-0.0599959	0.97572	-0.0453462	0.999574	-0.212004	0.317772	-0.0596198	0.879672	0.148789	0.526795
AT1G04560	-0.062766	NA	-0.334609	0.640525	-0.00731468	0.999574	-0.313237	NA	0.726671	0.10338	0.523141	0.0271728
AT1G04570	0.075094	0.999986	0.377401	0.764865	0.114778	0.999574	0.324468	0.10595	0.657976	0.00751058	0.244818	0.298922
AT1G04580	0.0257382	0.999986	-0.191017	0.930831	0.136595	0.823325	1.30817	0.000121226	-0.156003	0.630675	0.324596	1.05908e-05
AT1G04590	-0.00287479	0.999986	-0.0783776	0.956371	-0.129046	0.999574	-0.0638413	0.660664	-0.0560078	0.843572	-0.156001	0.29578
AT1G04600	-0.0650257	0.999986	0.105566	0.955541	0.133569	0.999574	-0.155248	0.552659	-0.00477203	0.992991	0.290584	0.38702
AT1G04610	-0.0987775	0.999986	-0.0783938	0.964764	-0.109879	0.999574	-0.871736	0.012848	-0.515423	0.193127	-0.64441	0.0321706
AT1G04620	-0.121468	0.999986	-0.181885	0.930831	-0.108983	0.999574	-0.0708468	0.684292	-0.439291	0.00357593	-0.414005	6.73198e-06
AT1G04625	0.0032297	NA	NA	NA	NA	NA	NA	NA	0.127095	NA	0.1606	NA
AT1G04630	-0.00999626	0.999986	-0.20591	0.930831	-0.208787	0.852563	-0.0271587	0.899335	-0.258534	0.453861	-0.091221	0.59279
AT1G04635	-0.0980909	0.999986	-0.0477511	0.981906	-0.0923094	0.999574	0.221259	0.537236	0.289592	0.464546	0.290521	0.400155
AT1G04640	-0.0361001	0.999986	-0.0214203	0.990063	0.0467223	0.999574	-0.128053	0.710061	-0.258231	0.307805	0.0369615	0.924917
AT1G04645	-0.0151114	0.999986	0.00118925	0.998947	-0.0215925	0.999574	-0.0237524	0.942624	0.0192881	0.97025	-0.481915	0.224953
AT1G04650	0.0392967	0.999986	0.311151	0.930831	0.118234	0.999574	-0.113749	0.621059	0.396138	0.0717348	0.0781103	0.770103
AT1G04660	-0.517667	0.00897365	-0.25636	0.930831	0.22358	0.363836	-0.34427	0.487178	-0.886605	1.28812e-10	-0.320305	0.000185585
AT1G04670	-0.00349172	NA	-0.00830156	NA	-0.000341696	NA	-0.0267634	NA	-0.0299573	NA	-0.0230925	NA
AT1G04680	0.0970813	0.999986	0.0324581	0.983438	-0.0906642	0.999574	0.276088	0.370523	-0.357002	0.113283	-0.790799	3.33524e-08
AT1G04690	-0.0487406	0.999986	-0.301573	0.930831	-0.0533691	0.999574	-0.0146615	0.897044	-0.322012	0.291354	-0.0525093	0.625397
AT1G04700	-0.0941667	0.999986	0.149067	0.935679	0.16615	0.999574	-0.389614	0.100264	0.241265	0.553953	-0.424148	0.0597597
AT1G04710	0.0604312	0.999986	0.0310114	0.979091	0.0929086	0.999574	0.0483918	0.725897	0.104381	0.503089	0.0573494	0.680548
AT1G04730	-0.10604	0.999986	0.346	0.930831	0.113445	0.999574	-0.172276	0.297935	0.15827	0.622548	-0.159033	0.669173
AT1G04750	0.0238276	0.999986	-0.196828	0.930831	-0.0331188	0.999574	-0.00367076	0.983542	-0.337912	0.124566	-0.200376	0.030144
AT1G04760	-0.0812164	0.999986	0.0290906	0.984163	0.0162492	0.999574	-0.0405023	0.930257	-0.550797	0.00590119	-0.736666	0.000343693
AT1G04770	-0.201354	0.999986	-0.0357904	0.984605	0.205349	0.946088	0.260355	0.259867	0.434387	0.112714	0.779577	2.77341e-06
AT1G04778	-0.0533918	0.999986	-0.0148036	0.99301	-0.00052483	0.999574	-0.0366639	0.959192	0.233138	0.692459	0.649447	0.0504502
AT1G04780	0.0613675	0.999986	0.0020938	0.998029	-0.00691578	0.999574	0.0228128	0.861932	-0.167843	0.204129	0.0726304	0.569954
AT1G04790	-0.0306107	0.999986	0.0318652	0.981211	0.0310986	0.999574	-0.11137	0.379412	-0.0105904	0.963753	-0.0546191	0.742309
AT1G04800	-0.0814566	0.999986	0.0581513	0.958238	0.00928223	0.999574	0.217889	0.722369	0.0729161	0.900604	0.21302	0.672993
AT1G04810	-0.0255528	0.999986	0.00539458	0.99645	-0.0481539	0.999574	-0.49771	1.80974e-08	-0.178183	0.140457	-0.215842	0.0443221
AT1G04820	-0.0905431	0.999986	-0.198767	0.930831	0.111199	0.999574	0.11357	0.200943	-0.373455	0.169628	-0.184677	0.0253746
AT1G04830	-0.0120087	0.999986	0.0378039	0.975858	0.0217851	0.999574	0.131722	0.334249	-0.0404449	0.849904	0.0345743	0.8423
AT1G04840	0.036916	0.999986	0.0435502	0.983157	0.056668	0.999574	0.0652403	0.885593	0.40128	0.267966	0.538425	0.0990781
AT1G04850	0.0428042	0.999986	-0.149248	0.932191	0.140174	0.799236	-0.00500488	0.974574	-0.241325	0.450072	0.0560101	0.629482
AT1G04860	0.129955	0.999986	0.139083	0.930831	-0.00262403	0.999574	0.0933035	0.420286	0.221306	0.190707	0.188002	0.115615
AT1G04870	-0.0684997	0.999986	-0.00022574	0.999705	-0.0777705	0.999574	-0.286462	0.0069093	0.0117581	0.958731	-0.162775	0.452853
AT1G04880	-0.0206893	0.999986	0.231883	0.930831	0.0761579	0.999574	-0.668083	0.103831	0.183821	0.699064	0.127508	0.818308
AT1G04890	-0.000154179	NA	0.00649552	NA	-0.00784567	NA	-0.0267634	NA	NA	NA	-0.0611898	NA
AT1G04895	NA	NA	NA	NA	NA	NA	NA	NA	NA	NA	NA	NA
AT1G04900	-0.037191	0.999986	0.111557	0.932191	0.0141812	0.999574	0.186062	0.191311	0.363613	0.0364868	0.098708	0.628251
AT1G04910	-0.00864799	0.999986	-0.00308734	0.996905	0.126249	0.999574	-0.0458718	0.774128	-0.0697605	0.685907	0.0896269	0.593598
AT1G04920	0.0234346	0.999986	0.194736	0.930831	-0.082772	0.999574	0.714793	0.00680347	-0.130455	0.570011	-0.480714	0.000489973
AT1G04930	0.0123275	0.999986	0.249493	0.930831	-0.0825994	0.999574	0.178135	0.58235	0.498155	0.0945009	-0.126714	0.670866
AT1G04940	-0.17319	0.935431	-0.265884	0.930831	-0.117092	0.999574	-0.0390788	0.834058	-0.449986	0.0845305	-0.28258	0.0191441
AT1G04945	0.0730836	0.999986	0.0097116	0.995889	0.0774574	0.999574	0.277587	0.0459536	0.323599	0.129142	0.301884	0.108046
AT1G04950	-0.038087	0.999986	-0.0589674	0.960479	-0.00107644	0.999574	-0.0197425	0.898175	-0.0948484	0.638257	-0.0669043	0.629158
AT1G04960	-0.0234238	0.999986	-0.126696	0.932191	-0.0206126	0.999574	0.165593	0.224819	0.186154	0.434617	0.341536	0.00599235
AT1G04970	0.0113633	0.999986	-0.0880291	0.940446	-0.0372992	0.999574	0.392174	6.97321e-07	0.296646	0.057595	0.400679	6.04127e-05
AT1G04980	-0.0784459	0.999986	-0.213206	0.930831	-0.163057	0.999574	-0.0221106	0.924919	0.310561	0.140348	0.311238	0.00561249
AT1G04985	-0.00488364	0.999986	0.160643	0.930831	0.0698997	0.999574	0.0031216	0.990757	0.157196	0.425057	0.0963903	0.527337
AT1G04990	-0.0143316	0.999986	0.111827	0.932191	0.180227	0.750206	0.29505	0.00024011	0.529376	0.000625573	0.0271931	0.837921
AT1G05000	0.159793	0.999986	-0.176739	0.930831	-0.163413	0.999574	0.488411	0.0121106	0.413904	0.0263069	0.308343	0.0298516
AT1G05005	-0.00685243	NA	0.111446	0.930831	-0.00788967	NA	0.00019093	NA	0.389925	0.451563	-0.0911063	NA
AT1G05010	0.282065	0.835692	0.178835	0.930831	-0.164803	0.999574	0.826064	0.000147245	0.683936	0.034437	0.00798424	0.983663
AT1G05020	-0.0323274	0.999986	0.0253505	0.985311	0.0123813	0.999574	-0.428146	0.405064	-0.0835868	0.885501	-0.114919	0.831926
AT1G05030	-0.0940178	0.999986	-0.0931916	0.940446	-0.103519	0.999574	-0.0322566	0.897821	0.00651312	0.980275	0.0810827	0.70434
AT1G05035	0.0032297	NA	NA	NA	-0.00380161	NA	NA	NA	NA	NA	-0.0230925	NA
AT1G05040	0.0032297	NA	-0.00830156	NA	NA	NA	NA	NA	-0.000948621	NA	NA	NA
AT1G05055	-0.0241022	0.999986	-0.114416	0.93438	-0.183425	0.962423	0.0910137	0.698374	0.0528806	0.825765	0.0536543	0.824922
AT1G05060	0.0258897	0.999986	-0.167014	0.930831	-0.100861	0.999574	-0.0388736	0.853608	-0.23618	0.358876	-0.102696	0.518166
AT1G05065	-0.00421053	0.999986	0.00137682	0.998537	-0.0159465	0.999574	0.320832	0.566042	0.415096	0.415691	0.878548	0.0188597
AT1G05070	0.0092449	0.999986	-0.0316651	0.982215	-0.105354	0.999574	-0.0727277	0.69591	-0.035275	0.876718	-0.0613539	0.747911
AT1G05080	0.222062	0.999986	0.25231	0.930831	0.00191387	0.999574	0.499721	0.259625	0.630676	0.222061	0.00392159	0.995657
AT1G05085	NA	NA	-0.00135186	NA	NA	NA	NA	NA	-0.0299573	NA	0.11942	NA
AT1G05087	-0.0714014	0.999986	-0.156818	0.930831	-0.0305617	0.999574	-0.000698256	0.998911	0.118372	0.698474	0.0209659	0.95574
AT1G05090	0.0496904	0.999986	-0.0113969	0.995836	-0.00816139	0.999574	0.0160222	0.957889	0.107714	0.754359	0.182817	0.491265
AT1G05100	0.305941	0.450558	0.336066	0.930831	-0.0328031	0.999574	0.469717	0.319042	0.838197	0.0402554	-0.211544	0.585037
AT1G05120	0.0980318	0.999986	-0.00570165	0.995889	0.0221937	0.999574	-0.00749074	0.965625	-0.0331947	0.849016	0.07414	0.562849
AT1G05136	NA	NA	NA	NA	NA	NA	NA	NA	NA	NA	NA	NA
AT1G05140	-0.0330609	0.999986	-0.0806618	0.947663	-0.0180651	0.999574	-0.020338	0.921284	-0.173278	0.422602	0.0864855	0.591105
AT1G05150	-0.0128976	0.999986	-0.193707	0.930831	0.006148	0.999574	-0.304755	0.000276564	-0.466671	0.00233747	-0.139565	0.253511
AT1G05160	0.0152618	0.999986	-0.130101	0.930831	0.196258	0.848521	0.138209	0.567697	-0.527414	0.00747655	-0.26415	0.0439662
AT1G05170	-0.0117404	0.999986	-0.0567714	0.973443	0.101365	0.999574	0.451147	0.0209055	-0.25223	0.288499	0.454038	0.00408187
AT1G05180	-0.0136152	0.999986	-0.0277756	0.982215	-0.0433302	0.999574	-0.274528	0.00464139	0.0163914	0.935706	-0.00334871	0.988712
AT1G05190	-0.0989652	0.999986	-0.318583	0.930831	-0.00824209	0.999574	-0.0748458	0.492215	-0.774452	0.00928636	-0.488179	6.34211e-05
AT1G05200	0.0342315	0.999986	0.108246	0.950094	0.14076	0.999574	-0.295872	0.0346879	-0.0981485	0.810484	0.00186096	0.995802
AT1G05205	-0.0841728	0.999986	-0.0306475	0.984272	-0.0664011	0.999574	-0.0394399	0.880755	0.0597776	0.820181	-0.135788	0.523521
AT1G05210	0.00891891	0.999986	-0.0673881	0.970324	-0.134248	0.999574	-0.198102	0.437134	-0.070611	0.838155	-0.272659	0.468664
AT1G05220	0.0965591	0.999986	0.175563	0.930831	0.0637564	0.999574	0.249418	0.609688	-0.141215	0.737469	-0.205475	0.623403
AT1G05230	-0.0816386	0.999986	-0.176531	0.930831	0.100338	0.999574	0.355568	0.00499031	-0.454299	0.0352631	-0.58776	3.50224e-10
AT1G05240	-0.00349172	NA	-0.0278462	0.940446	NA	NA	-0.0267634	NA	-0.12221	NA	NA	NA
AT1G05250	NA	NA	-0.00101478	NA	NA	NA	0.0250611	NA	-0.0299573	NA	NA	NA
AT1G05260	0.102112	0.999986	-0.160026	0.930831	0.427605	0.00225552	0.365194	0.00483732	-1.44614	8.09718e-10	-0.552429	1.3619e-06
AT1G05270	0.0618737	0.999986	-0.0746291	0.941266	0.0711893	0.999574	0.0917261	0.471122	-0.0921047	0.550932	-0.219572	0.0458524
AT1G05280	0.0165503	0.999986	-0.000454555	0.999107	0.228375	0.494024	0.958565	1.45553e-06	0.06273	0.639538	-0.0801587	0.603832
AT1G05290	-0.00349172	NA	0.0244881	0.960479	0.00228721	0.999574	-0.000878024	NA	0.257116	NA	0.0712996	0.887278
AT1G05291	-0.107601	0.999986	0.0850449	0.930831	0.00320821	NA	-0.785828	0.0197449	0.531296	0.253887	0.02388	NA
AT1G05300	0.144866	0.999986	0.0632342	0.975071	0.04128	0.999574	1.11274	7.40848e-06	1.13514	0.0021752	0.30921	0.314493
AT1G05310	0.1026	0.999986	0.173051	0.930831	-0.0132722	0.999574	-0.141381	0.730951	-0.530669	0.277583	-0.293278	0.555607
AT1G05320	0.0933506	0.999986	0.139429	0.930831	0.0597822	0.999574	-0.0024295	0.99295	0.644885	0.000127689	0.656533	4.80746e-11
AT1G05330	0.0614422	NA	0.105298	0.930831	-0.00761342	0.999574	0.208973	0.721541	0.224415	0.651601	0.133768	0.776041
AT1G05340	0.226081	0.999986	-0.335751	0.930831	-0.225352	0.721769	1.23479	4.62196e-14	-0.0156549	0.963919	0.380441	1.50021e-05
AT1G05350	-0.0210655	0.999986	-0.138998	0.930831	-0.117996	0.999574	0.04454	0.753427	-0.23575	0.0748476	-0.265918	0.00440735
AT1G05360	0.10179	0.999986	-0.167886	0.930831	-0.0481144	0.999574	0.00121809	0.995492	-0.0106647	0.962747	0.178105	0.385047
AT1G05370	0.0138687	0.999986	0.0990546	0.955245	0.105471	0.999574	0.249659	0.477783	-0.26105	0.311557	-0.617806	0.00831086
AT1G05380	0.0605128	0.999986	0.0813174	0.932191	0.115032	0.999574	0.0704934	0.553039	0.237244	0.0585641	0.180058	0.0799376
AT1G05385	-0.08701	0.999986	-0.151115	0.930831	-0.107519	0.999574	-0.0288268	0.926269	-0.0573979	0.840008	-0.136236	0.610984
AT1G05400	-0.015086	0.999986	0.341366	0.930831	0.0405733	0.999574	0.78473	0.00279245	0.9297	0.00177134	0.520171	0.121366
AT1G05410	0.00247707	0.999986	-0.0761565	0.94957	-0.011591	0.999574	0.019658	0.934517	-0.157852	0.426961	-0.0797926	0.556769
AT1G05420	-0.0280866	0.999986	0.191547	0.930831	0.0647044	0.999574	0.964987	0.0181225	-0.0964122	0.757145	-0.457727	0.0466446
AT1G05430	0.00681095	0.999986	-0.131947	0.932191	-0.00310698	0.999574	0.00386349	0.988854	-0.164733	0.566208	-0.00935155	0.96211
AT1G05440	0.0192872	0.999986	-0.0301333	0.984605	0.112509	0.999574	0.0617892	0.90698	-0.494684	0.0169478	-0.599717	0.0457925
AT1G05450	-0.0921369	0.999986	-0.318628	0.798498	0.0631741	0.999574	0.32915	0.540172	1.14756	0.00676628	0.642594	6.63662e-12
AT1G05460	0.00125597	0.999986	0.0416655	0.971709	0.159406	0.94759	-0.0714261	0.591401	-0.11869	0.515154	-0.132308	0.302579
AT1G05470	-0.0363766	0.999986	-0.0616473	0.971709	0.043585	0.999574	0.23414	0.424749	-0.427935	0.115247	-0.259333	0.159623
AT1G05490	0.125141	0.999986	0.059823	0.960479	0.118641	0.999574	-0.318861	2.64474e-05	-0.164399	0.281702	-0.275519	0.0511602
AT1G05500	0.0350991	0.999986	-0.0825158	0.94653	0.0448044	0.999574	0.102015	0.240086	-0.0813439	0.707528	0.0307467	0.826429
AT1G05510	-0.128601	NA	-0.398885	0.720321	0.00960772	0.999574	-0.449658	NA	0.788328	0.053844	0.989545	0.000114128
AT1G05520	0.0419503	0.999986	0.0256204	0.980858	0.178967	0.625791	0.210157	0.0141067	-0.0159051	0.927235	-0.00149244	0.99458
AT1G05530	-0.0162619	NA	0.0152481	0.983513	NA	NA	0.0436924	NA	0.100631	NA	NA	NA
AT1G05540	-0.0641806	0.999986	0.16958	0.930831	0.217557	0.862034	-0.566206	0.0485098	0.385441	0.182722	0.87314	0.00300816
AT1G05550	0.0312303	0.999986	0.0406056	0.976804	-0.0300053	0.999574	0.150844	0.818982	0.93742	0.0493896	0.822399	0.0118608
AT1G05560	0.409023	0.155423	0.0367862	0.984605	0.032147	0.999574	1.45213	2.19895e-13	0.244383	0.425729	0.337966	0.0505382
AT1G05570	-0.0690128	0.999986	0.0349152	0.98096	0.0107417	0.999574	-0.419559	1.55423e-08	-0.46118	0.00553568	-0.712054	7.18108e-12
AT1G05575	0.00595233	NA	-0.0174794	0.985657	-0.00235831	0.999574	-0.133236	NA	-0.199918	0.678924	-0.155566	0.689721
AT1G05577	-0.0324234	NA	-0.00492654	0.996949	0.0175661	0.999574	-0.114254	0.861045	-0.280972	0.629485	-0.0996251	0.853399
AT1G05580	-0.0889681	0.999986	-0.823683	0.0024847	-0.210411	0.267801	-1.49984	3.84807e-05	-2.10403	5.08269e-08	-1.67088	2.85787e-06
AT1G05590	-0.0937517	0.999986	0.0871931	0.947663	0.108103	0.999574	-0.309171	0.0509477	-0.146248	0.551684	-0.306298	0.165797
AT1G05600	-0.0782657	0.999986	0.0718344	0.963556	-0.015564	0.999574	0.128778	0.604287	0.39199	0.0861881	0.376415	0.0769175
AT1G05610	-0.00574685	0.999986	0.157626	0.930831	-0.0280643	0.999574	0.181123	0.777037	2.74584	1.93122e-12	0.948466	0.00710756
AT1G05615	NA	NA	NA	NA	NA	NA	NA	NA	NA	NA	NA	NA
AT1G05620	0.056956	0.999986	-0.0161942	0.991709	0.147063	0.999574	0.0752173	0.666181	-0.0967633	0.735206	0.302145	0.0347677
AT1G05630	0.0188469	0.999986	0.189784	0.930831	0.146638	0.999574	-0.144922	0.402131	0.0665983	0.823738	-0.140312	0.592764
AT1G05640	0.0264182	0.999986	-0.00412664	0.997258	0.0403357	0.999574	-0.237862	0.321809	-0.0313665	0.934615	-0.115253	0.71234
AT1G05650	-0.00349172	NA	NA	NA	NA	NA	0.0463	NA	0.0294573	NA	NA	NA
AT1G05660	-0.0216337	NA	0.0143495	NA	NA	NA	-0.248245	0.577982	0.0294573	NA	NA	NA
AT1G05670	-0.00293176	0.999986	0.263866	0.930831	-0.019286	0.999574	-0.0257618	0.921101	0.38295	0.222935	0.30837	0.136485
AT1G05675	-0.000619273	NA	0.0126202	0.989571	-0.0359136	NA	-0.142076	NA	-0.224585	NA	-0.205806	NA
AT1G05680	0.108924	0.999986	0.232221	0.930831	-0.1155	0.999574	0.953993	0.000448481	0.132829	0.813164	-0.297735	0.358799
AT1G05690	0.136744	0.999986	0.240138	0.930831	0.00342619	0.999574	0.0918153	0.83714	0.282422	0.506041	0.126579	0.744603
AT1G05700	0.0032297	NA	NA	NA	NA	NA	0.190184	NA	0.0294573	NA	0.02388	NA
AT1G05710	0.0227909	0.999986	-0.2529	0.930831	0.0467717	0.999574	0.190633	0.282366	-0.0607159	0.876978	0.302872	0.127937
AT1G05720	-0.0797535	0.999986	-0.221306	0.930831	-0.0253304	0.999574	-0.248321	0.0307194	-0.317265	0.331788	-0.191788	0.14109
AT1G05730	0.106629	0.999986	0.50478	0.520448	-0.0235866	0.999574	0.528584	0.0241645	1.44729	6.59326e-08	0.436886	0.320564
AT1G05740	0.0104096	NA	-0.000906299	NA	-0.000697056	NA	0.493036	0.188553	0.358631	NA	0.0490189	NA
AT1G05750	-0.0454079	0.999986	0.131847	0.940446	-0.0210328	0.999574	0.0158675	0.969314	0.283782	0.380471	0.117202	0.669173
AT1G05760	0.0675141	0.999986	0.101245	0.940446	0.0289439	0.999574	0.38282	0.226448	-0.0336141	0.960675	-0.285513	0.566722
AT1G05770	0.0207384	0.999986	0.172886	0.930831	-0.0014085	NA	-0.1176	0.85357	0.453336	0.306043	0.0415535	NA
AT1G05780	-0.0543262	0.999986	-0.00606419	0.996905	0.0116883	0.999574	0.0350483	0.938078	0.079656	0.783006	-0.108636	0.755113
AT1G05783	-0.112576	0.999986	0.175456	0.930831	0.106402	0.999574	-0.175157	0.740698	0.579927	0.147592	0.527111	0.12078
AT1G05785	-0.0353385	0.999986	0.0815003	0.960479	-0.192427	0.943524	-0.188656	0.416391	0.120225	0.708735	-0.109266	0.628521
AT1G05790	0.0195598	0.999986	0.127171	0.930831	-0.0537739	0.999574	0.0923003	0.573975	0.183218	0.396886	0.441329	1.63944e-05
AT1G05800	-0.00349172	NA	NA	NA	NA	NA	-0.000514109	NA	0.0294573	NA	0.02388	NA
AT1G05805	-0.111077	0.999986	0.134686	0.935679	-0.123574	0.999574	-0.477989	0.010521	-0.132805	0.7	-0.227358	0.335335
AT1G05810	-0.102094	0.999986	-0.0878694	0.963298	-0.0441816	0.999574	-0.453291	0.243986	-0.0390664	0.937905	-0.292027	0.388015
AT1G05820	0.148717	0.999986	0.0871017	0.963842	-0.131032	0.999574	0.31084	0.239227	0.21636	0.624017	-0.147197	0.652975
AT1G05830	-0.0423473	0.999986	0.146536	0.930831	0.0506712	0.999574	-0.0614056	0.698494	0.110001	0.548761	-0.107624	0.359748
AT1G05835	0.0446837	0.999986	0.0203631	0.991038	-0.0391183	0.999574	0.910368	0.0312209	-0.483085	0.0423079	-0.750994	0.000151521
AT1G05840	-0.0566668	0.999986	-0.198677	0.930831	-0.160528	0.94759	-0.0484896	0.718715	-0.190226	0.521231	0.000452934	0.998226
AT1G05850	-0.0609099	0.999986	-0.247568	0.930831	0.195346	0.29061	0.0065124	0.949286	-0.633173	0.0362594	0.0345604	0.780785
AT1G05860	-0.0935941	0.999986	0.027843	0.983274	0.121638	0.999574	0.0977413	0.661452	0.161863	0.396092	0.102613	0.596601
AT1G05870	0.122076	0.999986	-0.153137	0.931595	-0.13022	0.999574	0.240238	0.157016	-0.262196	0.400471	-0.101387	0.630563
AT1G05880	NA	NA	NA	NA	NA	NA	NA	NA	NA	NA	NA	NA
AT1G05890	-0.00148466	0.999986	0.0167213	0.989986	0.00154559	0.999574	0.123664	0.242248	-0.161629	0.38349	-0.158522	0.18418
AT1G05894	-0.0273248	0.999986	-0.0791925	0.959801	-0.068037	0.999574	0.389329	0.472082	-0.0824797	0.897956	-0.591255	0.161332
AT1G05900	0.0291247	0.999986	0.147221	0.930831	-0.102779	0.999574	0.131565	0.570981	0.0667935	0.827523	0.0397671	0.899322
AT1G05910	0.0362558	0.999986	0.046035	0.955508	0.0719386	0.999574	-0.165123	0.083715	-0.083716	0.528253	-0.115763	0.262222
AT1G05920	NA	NA	NA	NA	NA	NA	NA	NA	NA	NA	NA	NA
AT1G05930	NA	NA	-0.0282781	0.964334	NA	NA	NA	NA	-0.133752	NA	NA	NA
AT1G05940	-0.0617115	0.999986	-0.0914933	0.940446	-0.000481448	0.999574	0.00213554	0.990757	0.0783581	0.723002	-0.0165266	0.926393
AT1G05950	-0.0533543	0.999986	0.0696692	0.956698	0.110645	0.999574	-0.229615	0.0538091	-0.104244	0.628116	-0.0461982	0.885402
AT1G05960	-0.0345792	0.999986	0.0774696	0.940446	0.054276	0.999574	0.0648202	0.641257	0.0364375	0.851508	0.00207695	0.993396
AT1G05970	-0.136521	0.999986	-0.15205	0.930831	-0.184377	0.97997	-0.156913	0.449346	-0.298599	0.286638	-0.0774016	0.753829
AT1G05990	-0.0118144	NA	NA	NA	NA	NA	-0.0956298	NA	NA	NA	NA	NA
AT1G06000	-0.0620662	0.999986	0.109381	0.949385	0.150884	0.999574	0.844561	0.0368551	0.39856	0.194558	0.488954	0.00113242
AT1G06010	-0.0484801	0.999986	-0.0499723	0.971709	-0.215187	0.801592	-0.0764712	0.722501	-0.00472716	0.985908	-0.121911	0.502415
AT1G06020	0.0522604	0.999986	-0.0136348	0.99301	0.0469404	0.999574	0.406538	0.412917	0.259918	0.660712	0.788717	0.0496697
AT1G06030	0.0591222	0.999986	0.00884516	0.988494	-0.0201754	NA	0.231408	0.683907	0.29586	NA	0.177269	0.678059
AT1G06040	-0.0105471	0.999986	-0.183806	0.930831	0.0860253	0.999574	0.243294	0.0776157	-0.287737	0.296801	0.176164	0.146038
AT1G06045	NA	NA	NA	NA	NA	NA	NA	NA	NA	NA	NA	NA
AT1G06050	0.0949863	0.999986	-0.0226001	0.989568	-0.122599	0.999574	-0.0421458	0.880292	0.10565	0.657841	0.307499	0.0812262
AT1G06060	-0.00127223	0.999986	-0.00452064	0.996905	-0.0439609	0.999574	-0.112493	0.5676	-0.14834	0.415087	-0.123273	0.488312
AT1G06070	-0.0194023	0.999986	-0.0473952	0.971874	0.113413	0.999574	0.128842	0.50078	0.104236	0.592079	0.251821	0.0593538
AT1G06080	-0.259963	0.922399	-0.21616	0.930831	0.0746757	0.999574	-0.199921	0.454177	-0.621156	0.000353021	-0.203875	0.234337
AT1G06090	0.11076	0.999986	-0.0105562	0.995889	0.0215059	0.999574	0.431645	0.260059	0.212711	0.711051	0.329719	0.484407
AT1G06100	-0.000121467	NA	0.0209273	NA	0.00943342	NA	-0.0267634	NA	0.248349	NA	-0.0275139	NA
AT1G06110	-0.0416951	0.999986	-0.155935	0.930831	-0.151124	0.92745	-0.134847	0.334937	-0.0915603	0.73601	-0.153717	0.232998
AT1G06120	-0.00349172	NA	NA	NA	NA	NA	-0.0267634	NA	NA	NA	NA	NA
AT1G06130	-0.0527907	0.999986	-0.00651776	0.995889	0.00219878	0.999574	0.0437993	0.798234	-0.111487	0.508247	-0.203823	0.146673
AT1G06135	NA	NA	NA	NA	NA	NA	NA	NA	NA	NA	NA	NA
AT1G06137	NA	NA	0.00649552	NA	0.00320821	NA	NA	NA	NA	NA	NA	NA
AT1G06140	0.0129017	0.999986	0.119533	0.947663	0.0100786	0.999574	-0.219604	0.584444	0.154986	0.719425	0.29736	0.468392
AT1G06143	0.170403	0.999986	0.162062	0.932191	0.0430389	0.999574	-0.0468904	0.89272	-0.0852763	0.848004	-0.0203215	0.964376
AT1G06148	-0.0320275	NA	-0.00819425	0.995765	-0.0760816	0.999574	-0.215341	0.697475	0.220264	0.707187	-0.595711	0.147574
AT1G06150	0.0506284	0.999986	0.185217	0.930831	0.0875887	0.999574	-0.057085	0.810923	0.0742704	0.762116	-0.0570924	0.74321
AT1G06160	-0.0416977	NA	-0.0748203	0.930831	-0.0385774	NA	-0.329594	0.429118	-0.377422	0.360584	-0.140309	0.727079
AT1G06170	-0.0895855	0.999986	0.140837	0.940446	0.0111072	0.999574	0.198658	0.747796	-0.423951	0.299356	-0.637625	0.130539
AT1G06180	-0.0734339	0.999986	0.0926787	0.955508	0.0527455	0.999574	0.460937	0.296816	0.0210706	0.951499	0.0947383	0.688038
AT1G06190	-0.0170689	0.999986	-0.136115	0.930831	0.0376936	0.999574	-0.00521895	0.98096	-0.331383	0.156151	-0.0810493	0.585202
AT1G06200	-0.0423985	0.999986	-0.149417	0.930831	-0.141334	0.971192	-0.0579454	0.716992	-0.175004	0.503985	-0.0376398	0.811158
AT1G06210	0.0728398	0.999986	-0.138704	0.930831	0.112725	0.999574	-0.170007	0.0923692	-0.157223	0.523681	0.0569155	0.707796
AT1G06220	-0.0108183	0.999986	-0.108736	0.930831	-0.0153459	0.999574	-0.0556063	0.586355	-0.097652	0.450012	-0.076081	0.484973
AT1G06225	-0.00349172	NA	NA	NA	NA	NA	-0.000864033	NA	NA	NA	NA	NA
AT1G06230	0.0956505	0.999986	0.0323953	0.971392	0.0982789	0.999574	-0.100965	0.224061	-0.144188	0.305678	-0.144902	0.143074
AT1G06240	0.0109945	0.999986	0.0405507	0.981521	0.0844212	0.999574	0.0887789	0.692613	0.0808971	0.779968	-0.0689141	0.769522
AT1G06250	0.033919	0.999986	-0.0803459	0.964764	0.0513554	0.999574	0.688183	0.139407	0.172294	0.750521	-0.079184	0.86423
AT1G06260	NA	NA	-0.112432	0.930831	-0.0075202	NA	0.188876	NA	-0.504018	0.19042	-0.157982	NA
AT1G06270	-0.00975278	0.999986	-0.0944259	0.948264	0.0841993	0.999574	0.217357	0.277599	0.154472	0.556317	0.150577	0.528555
AT1G06280	-0.00349172	NA	-0.0362657	0.96975	-0.00380161	NA	-0.00135403	NA	-0.286474	NA	-4.47167e-06	NA
AT1G06290	-0.0502554	0.999986	-0.0789054	0.940446	-0.152479	0.900518	0.0241139	0.895295	-0.271914	0.0408607	-0.231538	0.030519
AT1G06310	-0.0858039	0.999986	0.167544	0.930831	-0.00955069	0.999574	-0.352954	0.420942	-0.632802	0.0453872	-0.588079	0.136352
AT1G06320	0.0160415	0.999986	0.0075307	0.996739	0.0094799	0.999574	0.0603107	0.931463	-0.311139	0.591903	-0.235492	0.627951
AT1G06330	0.0032297	NA	-0.0243831	0.954016	0.00320821	NA	NA	NA	-0.091433	NA	NA	NA
AT1G06340	-0.00124939	NA	-0.0278592	0.95651	0.00709831	NA	0.083452	0.893542	-0.0631629	NA	NA	NA
AT1G06350	-0.0646641	NA	0.0446975	0.979607	0.0626829	0.999574	-0.347683	0.470682	0.135447	0.830588	0.704761	0.0849009
AT1G06360	NA	NA	-0.118037	0.940446	-0.0929417	0.999574	0.0250611	NA	-0.797604	0.102035	-0.939945	0.0128316
AT1G06380	-0.00917946	0.999986	-0.133282	0.935679	0.167476	0.999574	-0.115156	0.63709	-0.0546127	0.84418	0.045049	0.891011
AT1G06390	-0.128298	0.999986	-0.112611	0.932191	0.0319463	0.999574	-0.213565	0.0619787	-0.502791	0.00529072	-0.459653	2.61296e-07
AT1G06400	-0.0641212	0.999986	-0.0411189	0.976867	-0.0787612	0.999574	-0.187256	0.199699	-0.169566	0.38349	-0.0985656	0.517665
AT1G06410	-0.00129701	0.999986	-0.0554185	0.960479	0.00623893	0.999574	-0.123428	0.244283	-0.0386255	0.847702	-0.0823544	0.488021
AT1G06420	-0.115644	0.999986	0.00452512	0.99724	0.200515	0.951962	-0.788843	0.00528351	-0.707669	0.0128111	-0.67283	0.0355772
AT1G06430	0.022405	0.999986	-0.154884	0.930831	-0.0837266	0.999574	0.409271	4.71803e-05	-0.11809	0.675169	-0.115119	0.249592
AT1G06440	-0.0676481	0.999986	-0.0237036	0.991038	-0.123663	0.999574	0.0758817	0.865407	-0.0781958	0.868477	-0.0169004	0.975482
AT1G06450	-0.0234269	0.999986	-0.0115933	0.995093	-0.0571454	0.999574	0.0457219	0.890645	0.381279	0.112304	0.140952	0.669173
AT1G06460	-0.165199	0.999986	-0.150467	0.930831	-0.104282	0.999574	-0.171857	0.285793	-0.164035	0.387455	-0.334213	0.0124621
AT1G06470	-0.00153456	0.999986	0.040062	0.968054	-0.0513396	0.999574	0.0967859	0.343103	0.163373	0.212117	0.129583	0.28073
AT1G06475	0.0846337	0.999986	0.0727111	0.951447	0.0518279	0.999574	0.370786	0.31084	0.22099	0.639619	0.182258	0.651863
AT1G06490	0.0566789	0.999986	0.0779066	0.967659	-0.0457192	0.999574	0.177287	0.619995	0.377743	0.412123	-0.455403	0.00162896
AT1G06500	0.0340457	0.999986	-0.0616444	0.964764	-0.037538	0.999574	-0.157365	0.48479	-0.203001	0.405277	-0.129544	0.550106
AT1G06510	-0.0113123	0.999986	-0.0564399	0.966044	0.0184615	0.999574	0.142535	0.570469	-0.120131	0.592906	-0.0587706	0.791373
AT1G06515	-0.0254034	0.999986	-0.0226379	0.988008	0.0258587	0.999574	-0.0190612	0.939917	-0.329337	0.0686393	-0.155052	0.3389
AT1G06520	0.0142368	0.999986	-0.0252488	0.987318	0.0673557	0.999574	-0.762343	6.62189e-06	-0.388111	0.0429858	0.288115	0.110359
AT1G06530	0.0111709	0.999986	-0.147556	0.930831	0.0373821	0.999574	-0.0475535	0.716992	-0.202557	0.410026	-0.0571952	0.717416
AT1G06540	0.0951091	0.999986	0.000869208	0.999076	-0.126555	0.939387	-0.264692	0.594907	0.616786	0.176056	0.370449	0.421246
AT1G06550	-0.000481288	0.999986	-0.022287	0.988958	0.0669024	0.999574	-0.948663	0.000200962	0.0117798	0.967493	0.1605	0.0894312
AT1G06560	0.0746197	0.999986	0.146156	0.930831	0.15254	0.999574	0.174886	0.296565	0.305154	0.127665	0.434582	0.00610543
AT1G06570	0.0287468	0.999986	0.0370025	0.976867	0.125991	0.999574	-0.208834	0.113359	0.0705187	0.770597	0.18393	0.159348
AT1G06580	-0.00645724	0.999986	-0.0372917	0.985311	-0.110898	0.999574	0.0422013	0.907703	0.0748903	0.850146	-0.0424459	0.906864
AT1G06590	-0.042806	0.999986	0.163499	0.930831	-0.058352	0.999574	-0.235606	0.185134	-0.0626006	0.865571	-0.233449	0.254382
AT1G06620	0.031617	0.999986	0.0430584	0.980758	-0.00398206	0.999574	0.464023	0.315769	2.22607	4.80368e-10	1.86213	4.23063e-13
AT1G06630	0.0319044	0.999986	-0.0843806	0.945162	-0.109633	0.999574	0.119352	0.362089	-0.0513056	0.814635	0.00680773	0.970669
AT1G06640	0.47848	0.0163357	0.340406	0.379971	0.117508	0.999574	0.871362	3.73238e-11	0.768355	7.60778e-09	0.877809	1.27994e-14
AT1G06645	0.0851606	0.999986	0.18511	0.930831	-0.0742326	0.999574	0.429094	0.218268	0.402315	0.310608	0.642004	0.00880497
AT1G06650	-0.02153	0.999986	0.0525527	0.964764	-0.0228995	0.999574	0.111381	0.531098	0.125589	0.500804	0.194377	0.213088
AT1G06660	0.0812289	0.999986	0.0291785	0.984605	0.0942318	0.999574	0.261744	0.244554	0.0282314	0.915275	-0.388245	0.176488
AT1G06670	0.0249176	0.999986	0.0797	0.935679	0.046627	0.999574	-0.0174367	0.92166	0.0622609	0.70141	-0.0229577	0.868866
AT1G06680	-0.213945	0.157946	-0.382215	0.930831	-0.157857	0.964565	-0.147316	0.15992	-0.905498	0.00771578	-0.741168	4.13943e-29
AT1G06690	-0.040256	0.999986	-0.00792423	0.996739	-0.0423577	0.999574	-0.453568	0.0113775	-0.36495	0.162627	-0.618653	6.28404e-05
AT1G06700	-0.0468299	0.999986	-0.181058	0.930831	-0.0976624	0.999574	-0.0353466	0.817154	-0.200506	0.277253	-0.214869	0.0236961
AT1G06710	-0.00763855	0.999986	0.0747576	0.971079	0.0421996	0.999574	-0.0697078	0.765672	0.0870951	0.847929	0.230635	0.278286
AT1G06720	-0.0219871	0.999986	0.110003	0.93385	0.0539716	0.999574	-0.162517	0.0902288	0.0822133	0.734445	0.0558112	0.730985
AT1G06730	-0.0166531	0.999986	-0.0154752	0.991038	-0.00946056	0.999574	-0.0695355	0.655441	-0.05285	0.812328	0.0435505	0.856447
AT1G06740	-0.0376622	0.999986	0.130049	0.940106	-0.00984642	0.999574	-0.287209	0.156799	0.0832886	0.815393	0.0633434	0.780633
AT1G06750	-0.0060124	0.999986	-0.0137394	0.993266	0.0553867	0.999574	-0.0387627	0.957334	0.021324	0.976004	-0.0170123	0.97971
AT1G06760	0.0385821	0.999986	-0.290954	0.930831	-0.166814	0.821321	-0.261451	0.000211015	-0.51932	0.0895176	0.0238098	0.869118
AT1G06770	-0.0467595	0.999986	0.0522145	0.975858	-0.0563489	0.999574	-0.0539749	0.857552	0.0448789	0.869102	0.218168	0.171545
AT1G06780	0.163324	0.999986	0.218683	0.930831	0.13307	0.999574	0.00447213	0.983191	0.37675	0.0326648	0.802885	7.55235e-15
AT1G06790	0.0300322	0.999986	-0.123253	0.940446	-0.106388	0.999574	0.19714	0.265293	0.0115527	0.97706	0.232145	0.147428
AT1G06800	0.0541379	0.999986	-0.0778244	0.960083	0.0711846	0.999574	-0.231242	0.37559	-0.239593	0.360153	0.00849669	0.984278
AT1G06810	-0.00263023	NA	0.0216052	0.98096	0.00344242	NA	-0.0514007	0.933856	0.166246	NA	0.000602113	NA
AT1G06820	-0.0274776	0.999986	-0.0575512	0.956698	0.049716	0.999574	-0.0593644	0.694057	-0.0433722	0.818284	-0.00365589	0.986368
AT1G06830	-0.00221178	NA	0.0122809	0.980758	-0.0145241	NA	-0.265152	0.50844	0.00138326	NA	-0.0851508	NA
AT1G06840	-0.0882843	0.999986	0.192602	0.930831	0.0868672	0.999574	-0.130596	0.454396	0.618243	0.0027487	0.982442	2.79473e-14
AT1G06850	0.0445634	0.999986	0.0856541	0.95566	0.0438394	0.999574	0.557182	0.0209055	0.263906	0.312532	0.179484	0.521147
AT1G06870	-0.015235	0.999986	-0.00374424	0.996905	-0.0664674	0.999574	-0.00741576	0.971156	0.139408	0.530921	0.322037	0.0618067
AT1G06890	0.00762746	0.999986	-0.147684	0.930831	-0.0206722	0.999574	0.00878584	0.945492	-0.203036	0.440118	0.0121832	0.936944
AT1G06900	-0.0111137	0.999986	-0.0495981	0.971392	-0.0504784	0.999574	-0.00443109	0.98212	-0.0106399	0.958674	-0.123048	0.284968
AT1G06910	0.0109866	0.999986	0.200831	0.930831	0.0981607	0.999574	-0.00372328	0.992284	0.0651326	0.832824	-0.0572806	0.839167
AT1G06920	-0.000997963	NA	0.00649552	NA	0.00320821	NA	-0.0833855	0.851568	NA	NA	0.0521941	NA
AT1G06923	NA	NA	NA	NA	NA	NA	NA	NA	NA	NA	NA	NA
AT1G06925	-0.0005277	NA	NA	NA	0.00320821	NA	-0.00687132	NA	NA	NA	0.02388	NA
AT1G06930	NA	NA	0.0269496	NA	NA	NA	NA	NA	0.129088	NA	NA	NA
AT1G06950	-0.0473548	0.999986	-0.200675	0.930831	0.00640193	0.999574	-0.0728323	0.565118	-0.45274	0.00487592	-0.239086	0.0284342
AT1G06960	-0.00658284	0.999986	-0.0155845	0.991321	-0.0468664	0.999574	-0.535024	0.000119307	-0.606931	1.34051e-05	-0.686108	1.54469e-06
AT1G06970	0.0376042	NA	0.0214809	0.982215	-0.00740183	NA	0.604379	0.163194	0.952924	0.0437318	0.494238	0.190492
AT1G06980	-0.0776017	NA	-0.0256811	0.97313	0.0123904	NA	-0.30329	0.56056	0.296357	0.571529	0.213356	0.557758
AT1G06990	NA	NA	-0.0169766	0.972658	NA	NA	NA	NA	-0.00696861	NA	NA	NA
AT1G07000	0.04936	0.999986	0.217986	0.930831	0.0814715	0.999574	0.173349	0.605232	0.225023	0.628058	-0.0552758	0.906767
AT1G07010	0.0619928	0.999986	0.0971235	0.940446	0.100258	0.999574	0.450861	0.00120808	0.277557	0.0548296	0.414299	0.000124593
AT1G07020	0.0766578	0.999986	0.0274493	0.985311	0.0824167	0.999574	-0.132638	0.458545	-0.259627	0.247154	-0.241206	0.173401
AT1G07025	NA	NA	NA	NA	NA	NA	NA	NA	0.0294573	NA	NA	NA
AT1G07030	0.028164	0.999986	0.00262216	0.997405	-0.0129074	0.999574	0.254221	0.090822	0.0543436	0.782637	0.148785	0.281543
AT1G07040	-0.145342	0.999986	-0.142077	0.930831	-0.0287336	0.999574	-0.125051	0.320592	-0.0264868	0.936155	0.00903314	0.943013
AT1G07050	-0.014624	0.999986	-0.150547	0.932191	-0.0766986	0.999574	-0.0869441	0.845016	-0.268915	0.539482	0.281117	0.498377
AT1G07060	0.0475152	0.999986	0.0882515	0.940446	0.0228361	NA	-0.140382	0.829064	0.151841	0.80152	0.170417	NA
AT1G07070	0.00881474	0.999986	-0.157601	0.930831	-0.117457	0.999574	-0.232448	0.073202	-0.190799	0.463509	-0.250026	0.278299
AT1G07080	-0.0536311	0.999986	-0.219482	0.930831	-0.0675715	0.999574	-0.28172	0.000124985	-0.405818	0.0989817	-0.344347	6.8491e-06
AT1G07090	-0.0011255	0.999986	-0.108289	0.935679	0.173258	0.97997	-0.137537	0.27002	-0.416649	0.0593503	-0.496936	0.000270708
AT1G07110	-0.0372152	0.999986	-0.0458024	0.960689	-0.00741307	0.999574	-0.218962	0.0104383	-0.274906	0.0317279	-0.325223	0.00141405
AT1G07120	0.0777177	0.999986	0.244205	0.930831	0.111497	0.999574	0.463534	0.138776	0.144869	0.735025	-0.0217288	0.962669
AT1G07130	0.0346336	0.999986	-0.0816098	0.965009	-0.0191645	0.999574	0.375515	0.142034	-0.177156	0.698771	-0.0359415	0.938391
AT1G07135	-0.0130974	0.999986	-0.0869767	0.96038	-0.29372	0.51894	0.922491	0.00983279	0.853659	0.01337	-0.422965	0.245476
AT1G07140	-0.0121743	0.999986	-0.164027	0.931595	0.143922	0.862816	-0.0356568	0.726735	-0.240775	0.521217	0.080463	0.479823
AT1G07150	0.0800929	0.999986	0.00892424	0.996395	-0.0602287	0.999574	0.329768	0.536822	0.713254	0.133734	-0.173255	0.621261
AT1G07160	-0.024476	NA	-0.0349342	0.971392	-0.000342498	NA	-0.00704298	0.992357	-0.125674	NA	0.000619856	NA
AT1G07170	-0.0111125	0.999986	-0.164595	0.930831	-0.137081	0.999574	0.0548214	0.84971	-0.236415	0.299139	0.0170222	0.946768
AT1G07175	-0.00685243	NA	0.201977	0.930831	0.0132125	0.999574	0.370421	0.366643	-0.0370212	0.953774	-0.222995	0.664827
AT1G07180	-0.0275158	0.999986	0.0360187	0.985311	-0.0660949	0.999574	0.304374	0.32693	0.542378	0.0754382	0.0757327	0.813262
AT1G07190	NA	NA	NA	NA	NA	NA	NA	NA	NA	NA	NA	NA
AT1G07200	0.0569	0.999986	-0.0244687	0.985311	-0.0961624	0.999574	-0.238099	0.0612391	-0.251048	0.213093	-0.14727	0.34453
AT1G07210	0.0020955	0.999986	-0.0741719	0.960479	0.135553	0.999574	-0.0258992	0.875108	-0.156028	0.555123	0.157251	0.324103
AT1G07220	-0.0346693	0.999986	0.131282	0.940446	0.0934788	0.999574	0.0267066	0.92166	0.788661	0.00927347	0.838677	3.3268e-06
AT1G07230	-0.0629854	0.999986	-0.166262	0.930831	-0.0323599	0.999574	-0.0602465	0.553282	-0.0313599	0.885332	-0.0063282	0.967064
AT1G07240	-0.016327	0.999986	0.0216417	0.991038	0.0645978	0.999574	-0.0950611	0.817227	-0.133257	0.712632	0.111661	0.72378
AT1G07250	-0.0151914	0.999986	-0.154579	0.930831	0.115256	0.999574	0.0141635	0.94197	-0.163351	0.449352	-0.0865243	0.629705
AT1G07260	0.0310408	0.999986	0.070839	0.964764	-0.0233548	0.999574	0.197471	0.657541	-0.042895	0.892679	-0.264205	0.3389
AT1G07270	0.079823	0.999986	0.129173	0.940446	0.0673277	0.999574	-0.376069	0.159097	0.290107	0.42197	-0.0674856	0.909378
AT1G07280	0.00760329	0.999986	-0.187906	0.930831	-0.0290072	0.999574	0.570663	0.00117338	-0.432871	0.036921	-0.618715	2.12171e-17
AT1G07290	0.11104	0.999986	0.0585318	0.976867	0.116891	0.999574	0.198487	0.495741	0.0228342	0.95853	0.143843	0.736665
AT1G07300	-0.0118057	0.999986	0.237124	0.930831	-0.0903945	0.999574	0.077565	0.832656	0.213216	0.450676	0.0282232	0.936543
AT1G07310	-0.0165434	0.999986	-0.0502117	0.960479	0.116828	0.999574	0.0116787	0.944332	-0.0459755	0.799395	0.0440502	0.779076
AT1G07320	-0.189364	0.518376	-0.309566	0.930831	-0.011863	0.999574	-0.122608	0.24335	-0.6852	0.00487135	-0.616251	9.69227e-10
AT1G07330	-0.0254728	NA	-0.0168055	0.985311	-0.00992862	NA	-0.00659543	0.993174	0.209585	0.700645	-0.150544	NA
AT1G07340	0.008742	NA	-0.000948519	NA	-0.0120249	NA	-0.0308695	NA	0.101093	NA	0.136376	NA
AT1G07350	-0.187381	0.999986	-0.350725	0.930831	-0.196494	0.922984	0.926783	2.72691e-06	0.470463	0.23606	0.908522	3.46711e-14
AT1G07360	0.0212169	0.999986	-0.015202	0.989571	0.0686176	0.999574	-0.0581644	0.637439	-0.0921169	0.598298	-0.158853	0.228969
AT1G07370	-0.0928687	0.999986	-0.132506	0.930831	0.137822	0.999574	-0.371148	0.000330612	-0.351551	0.0964264	-0.267458	0.405085
AT1G07380	0.0430522	0.999986	0.102131	0.932191	0.0200302	0.999574	0.222732	0.0477339	-0.0834963	0.715773	-0.285771	0.0183289
AT1G07390	0.0998054	0.999986	0.199879	0.930831	0.0450258	0.999574	0.28396	0.309008	0.598089	0.0873352	0.614828	0.0229911
AT1G07400	0.0164156	0.999986	-0.200313	0.930831	0.0625059	0.999574	3.27875	1.1134e-59	1.64707	3.04331e-07	2.03097	8.56441e-28
AT1G07410	-0.149416	0.999986	0.0364315	0.982215	0.0698383	0.999574	0.161584	0.542584	0.174634	0.559276	0.52451	0.0224758
AT1G07420	-0.00667188	0.999986	-0.0071572	0.995889	-0.0183499	0.999574	0.0554603	0.699682	0.0470521	0.813438	0.199322	0.0477742
AT1G07430	0.167889	0.999986	0.122422	0.932887	0.0985291	0.999574	0.651935	0.000526502	0.398554	0.0453872	0.490115	0.00514459
AT1G07440	-0.0184758	0.999986	0.0922155	0.949385	0.0549958	0.999574	0.177128	0.425445	0.308167	0.159439	0.339656	0.111759
AT1G07450	-0.00245156	0.999986	0.0441512	0.982215	-0.0956801	0.999574	0.0675008	0.917122	-0.281578	0.58583	0.0163667	0.973862
AT1G07460	NA	NA	NA	NA	0.00320821	NA	0.0250611	NA	NA	NA	NA	NA
AT1G07470	-0.0510889	0.999986	-0.121408	0.930831	0.0476619	0.999574	-0.45215	1.82012e-05	-0.392819	0.0251818	-0.29621	0.0281429
AT1G07473	-0.144586	0.999986	-0.350935	0.888029	-0.0854986	0.999574	-0.817661	0.0259404	-1.66416	1.5403e-14	-1.58347	7.10802e-10
AT1G07476	-0.0010393	0.999986	-0.0262703	0.989571	-0.0600278	0.999574	-0.368496	0.485275	-1.30252	0.00224405	-0.795659	0.0352184
AT1G07480	0.0235907	0.999986	-0.0756345	0.940446	0.123614	0.999574	-0.392927	0.0025207	-0.355242	0.0160684	-0.297829	0.0390766
AT1G07485	-0.0121684	NA	-0.074036	0.940446	0.0759747	0.999574	-0.216646	0.674577	-0.220028	0.685203	0.498041	0.242776
AT1G07490	0.0164369	0.999986	0.0106824	0.995889	-0.00667189	0.999574	-0.232555	0.655166	-0.31292	0.586632	0.0503757	0.925827
AT1G07500	-0.0223596	NA	0.019372	0.975565	0.00999205	0.999574	-0.0626027	NA	-0.0416743	NA	0.448776	0.271384
AT1G07510	-0.0300805	0.999986	0.0910363	0.935679	0.0937777	0.999574	-0.0618695	0.642081	0.126179	0.494494	0.210595	0.0653524
AT1G07520	-0.00998311	0.999986	0.0218879	0.979703	-0.0643962	0.999574	0.0948529	0.734767	0.0743957	0.870887	-0.0830666	0.735853
AT1G07530	0.0843135	0.999986	-0.0342298	0.976613	-0.0123194	0.999574	0.0524515	0.738754	-0.123831	0.440596	-0.156778	0.188226
AT1G07540	0.0808566	NA	0.288816	0.930831	0.0531975	0.999574	-0.0553104	0.915373	0.400971	0.412121	-0.248759	0.535524
AT1G07550	NA	NA	NA	NA	0.00320821	NA	NA	NA	NA	NA	NA	NA
AT1G07560	-0.0139622	NA	0.00649552	NA	NA	NA	-0.104946	NA	NA	NA	NA	NA
AT1G07570	-0.218988	0.996916	-0.037133	0.979925	-0.0339351	0.999574	-0.577253	0.00193085	-0.41597	0.0141893	-0.26748	0.095689
AT1G07590	0.114764	0.999986	-0.0449214	0.981132	-0.067454	0.999574	0.699817	0.000218757	0.731152	0.00477017	0.619604	8.05699e-08
AT1G07600	0.180094	0.999986	-0.149426	NA	0.0300598	0.999574	0.88027	0.0152612	-0.454917	NA	0.476856	0.146464
AT1G07610	-0.0021838	0.999986	0.173983	0.930831	0.176142	0.999574	0.348181	0.456487	2.00249	1.28492e-11	2.06065	6.5983e-26
AT1G07615	-0.0320164	0.999986	0.0248343	0.988494	-0.0558404	0.999574	-0.190568	0.481795	0.00560037	0.986372	0.0394799	0.898856
AT1G07620	0.0555333	0.999986	0.247665	0.930831	0.0394171	0.999574	0.799457	0.0757928	-0.0276104	0.967434	0.138345	0.795722
AT1G07630	0.113073	0.999986	0.0318548	0.980758	0.101053	0.999574	0.238171	0.19298	0.0429849	0.827585	0.0858052	0.598515
AT1G07640	0.0974876	0.999986	0.318826	0.930831	0.156395	0.999574	-0.132813	0.342698	0.354446	0.115297	0.433877	0.00722428
AT1G07645	0.0402087	0.999986	-0.00208733	0.996739	0.076961	0.999574	-0.231847	0.701785	0.713577	0.119234	1.56419	4.58114e-10
AT1G07650	0.175528	0.999986	0.159674	0.930831	0.134034	0.999574	0.150031	0.37018	0.0432014	0.883642	0.123356	0.469872
AT1G07660	-0.0459759	0.999986	-0.143889	0.930831	-0.185372	0.862034	-0.220818	0.0510469	-0.373556	0.00509355	-0.190948	0.20717
AT1G07670	-0.0295814	0.999986	-0.21081	0.930831	-0.087771	0.999574	-0.372776	5.46744e-06	0.0502659	0.810401	0.347584	8.28167e-05
AT1G07680	0.00259988	0.999986	0.0314158	0.960479	-0.000421036	NA	-0.282845	0.616627	0.232544	NA	-0.0230925	NA
AT1G07690	-0.102325	0.999986	0.00385962	0.996843	0.031608	NA	-0.634809	0.00356517	0.250091	0.646074	0.056164	NA
AT1G07700	-0.0316762	0.999986	-0.0761791	0.958356	-0.0524887	0.999574	0.270557	0.101873	0.129189	0.559112	0.182995	0.218604
AT1G07705	-0.0737156	0.999986	0.120132	0.930831	-0.00377993	0.999574	-0.0866112	0.540893	0.0905498	0.654615	0.0503266	0.781258
AT1G07710	0.0810262	0.999986	-0.0173315	0.99301	0.134325	0.999574	-0.594864	0.0385765	-0.0907746	0.864052	-0.424494	0.277762
AT1G07720	0.0975748	0.999986	0.137708	0.932191	0.308181	0.486523	-0.386277	0.00666885	0.119751	0.679466	0.105991	0.760574
AT1G07725	-0.073884	0.999986	-0.133614	NA	-0.0483751	0.999574	-0.528642	0.289203	-0.539831	NA	-0.301697	0.539996
AT1G07730	-0.0100987	NA	0.021022	NA	NA	NA	-0.0776569	NA	NA	NA	0.130104	NA
AT1G07740	0.0188172	0.999986	0.197461	0.930831	0.00464042	0.999574	0.165583	0.450778	0.303736	0.234307	0.0506379	0.868891
AT1G07745	0.0443441	0.999986	0.178073	0.930831	-0.0103709	0.999574	0.00418288	0.991274	0.175473	0.606945	-0.241665	0.219013
AT1G07747	-0.00941773	NA	NA	NA	NA	NA	0.171248	NA	NA	NA	NA	NA
AT1G07750	-0.119575	0.999986	-0.384208	0.930831	-0.35717	0.000604465	-0.447424	1.70763e-06	-0.758568	0.00188903	-1.06116	2.85308e-41
AT1G07770	-0.0605164	0.999986	-0.370728	0.930831	-0.320497	0.0299331	-0.178876	0.0223865	-0.629814	0.038056	-0.348493	2.52565e-05
AT1G07780	-0.0918171	0.999986	-0.107079	0.932191	-0.212822	0.866425	0.0703213	0.725709	-0.0587033	0.799263	0.0305812	0.895678
AT1G07790	0.0183542	0.999986	-0.180324	0.930831	0.11728	0.999574	-0.472904	1.26183e-05	-0.565698	0.0063179	-0.106323	0.606546
AT1G07795	0.0454226	0.999986	0.0899106	0.953865	0.00560255	NA	-0.679826	0.0992107	-0.0645674	0.923744	0.401617	0.291928
AT1G07810	0.0378971	0.999986	-0.102111	0.932191	-0.0462563	0.999574	0.146817	0.101904	0.0816902	0.645488	-0.173448	0.0890928
AT1G07820	-0.0375613	0.999986	-0.211308	0.930831	0.0209643	0.999574	-0.438277	1.31698e-05	-0.645656	0.0118897	-0.173644	0.176711
AT1G07830	-0.0776487	0.999986	-0.141493	0.930831	-0.0625068	0.999574	-0.0171819	0.934002	-0.0665252	0.791562	0.120169	0.581655
AT1G07840	0.0436827	0.999986	-0.00414422	0.996905	0.0560329	0.999574	-0.0303397	0.878887	0.217552	0.19639	0.365967	0.00490891
AT1G07850	0.00655909	NA	0.0105502	0.988958	-0.00104557	NA	0.0882476	0.884985	0.25907	0.56147	-0.0383625	NA
AT1G07860	NA	NA	-0.00177043	0.996905	-0.00380161	NA	0.121735	NA	0.0589072	NA	-0.0230925	NA
AT1G07870	0.0633262	0.999986	-0.0401672	0.979703	0.0355851	0.999574	0.24285	0.033856	0.150373	0.504097	-0.0353297	0.830381
AT1G07880	0.0164024	0.999986	0.0638559	0.97584	0.0742148	0.999574	0.134709	0.801153	0.128501	0.797974	0.585447	0.114478
AT1G07885	-0.0068286	NA	-0.0280588	NA	-0.0159553	NA	0.0531653	0.936713	0.205603	NA	0.248157	0.51848
AT1G07890	-0.157586	0.999986	-0.42211	0.930831	-0.259981	0.292067	-0.335379	0.0021513	-0.3452	0.424119	0.0348298	0.807025
AT1G07900	0.132833	0.999986	0.168832	0.930831	0.0372839	0.999574	0.560872	0.24236	1.3452	0.00235441	0.365225	0.41345
AT1G07901	-0.00685243	NA	-0.00145296	NA	-0.00638945	NA	-0.0497025	NA	-0.0299573	NA	-0.0462987	NA
AT1G07902	0.0386176	0.999986	0.180987	0.930831	-0.0612622	0.999574	0.363244	0.484397	1.07384	0.00818729	0.398988	0.386348
AT1G07910	0.0921691	0.999986	0.118291	0.932191	-0.0239557	0.999574	-0.0541391	0.754095	0.147737	0.527583	0.00897253	0.966756
AT1G07920	-0.0132184	0.999986	-0.311858	0.930831	-0.127515	0.848521	-0.217633	9.66181e-06	-0.419655	0.126086	-0.185836	0.0142326
AT1G07930	-0.0544557	0.999986	-0.314556	0.930831	-0.201394	0.186954	-0.180928	0.00142266	-0.260987	0.356672	-0.203199	0.00502288
AT1G07940	-0.0561726	0.999986	-0.345946	0.930831	-0.192306	0.363836	-0.196192	3.68259e-05	-0.40291	0.152508	-0.194536	0.0143923
AT1G07950	0.00818775	0.999986	-0.144959	0.932191	0.0323163	0.999574	0.0577646	0.805212	-0.242378	0.441198	-0.120744	0.556006
AT1G07960	0.0109666	0.999986	-0.165602	0.930831	-0.0787816	0.999574	-0.00941918	0.962483	-0.19403	0.593621	0.0815415	0.598323
AT1G07970	-0.023284	0.999986	0.0886795	0.952551	0.0153216	0.999574	-0.177759	0.124799	0.0396359	0.895733	-0.0542656	0.787056
AT1G07980	0.0415785	0.999986	-0.061485	0.964764	-0.033674	0.999574	0.177549	0.173852	0.0326211	0.900604	0.0925416	0.611882
AT1G07985	-0.0345412	0.999986	-0.162191	0.930831	0.00830992	0.999574	-0.101136	0.825101	0.417123	0.405696	0.299088	0.433982
AT1G07990	-0.000784837	0.999986	0.08931	0.930831	0.0695731	0.999574	-0.0575378	0.639795	-0.040896	0.806894	-0.0639796	0.64689
AT1G08000	-0.0132668	0.999986	0.0647819	0.96423	-0.0454206	0.999574	-0.142813	0.505186	-0.2152	0.35343	-0.0955354	0.669324
AT1G08005	-0.00313667	NA	-0.00329924	0.995889	0.0318827	NA	-0.00322152	NA	-0.0623962	NA	0.0477832	NA
AT1G08010	0.0451844	0.999986	-0.0792627	0.941135	-0.0167968	0.999574	0.165142	0.345428	-0.209171	0.22239	-0.166745	0.30753
AT1G08030	0.111478	0.999986	0.120741	0.930831	-0.0206769	0.999574	-0.025614	0.890054	0.127756	0.576796	0.028972	0.879242
AT1G08035	0.0947501	0.999986	0.0708538	0.971392	0.0332868	0.999574	0.0825331	0.901529	-0.23979	0.666221	-0.0092857	0.988608
AT1G08040	-0.0117002	0.999986	-0.187547	0.930831	-0.00516692	0.999574	-0.29325	0.00585458	-0.22887	0.182079	0.232685	0.0360595
AT1G08050	0.244301	0.999986	0.180835	0.930831	0.129991	0.999574	0.529282	0.0119168	0.238031	0.41487	-0.5151	0.00694743
AT1G08060	-0.000208824	0.999986	0.0428359	0.976867	0.126625	0.999574	-0.0339204	0.840262	-0.0739201	0.756717	-0.1776	0.120296
AT1G08065	-0.0873193	0.999986	-0.0158272	0.981906	0.0123186	NA	-0.591158	0.123316	-0.153676	0.735316	0.0521941	NA
AT1G08070	0.00392415	0.999986	0.0636919	0.975851	0.0280299	0.999574	-0.0337988	0.944998	0.128042	0.766649	0.38602	0.283248
AT1G08080	-0.0014886	NA	0.00490142	0.996395	-0.0247407	NA	0.245786	0.600418	0.392123	0.444414	0.782149	0.0443194
AT1G08090	0.00518167	NA	-0.0941433	0.932191	-0.0243115	0.999574	-0.00200181	NA	-0.502549	0.247612	-0.190138	0.650942
AT1G08100	NA	NA	-0.0157001	NA	NA	NA	NA	NA	-0.0596647	NA	NA	NA
AT1G08110	-0.106105	0.999986	-0.153086	0.932191	-0.0353486	0.999574	-0.0732399	0.501045	-0.296505	0.374975	-0.0588089	0.65059
AT1G08120	-0.00870062	NA	-0.0191309	0.979091	NA	NA	-0.0761944	NA	-0.0518725	NA	0.117749	NA
AT1G08125	0.0535067	0.999986	-0.118839	0.940446	0.032312	0.999574	0.118195	0.482818	-0.214448	0.472277	-0.197806	0.224037
AT1G08130	-0.0664355	0.999986	-0.084209	0.932191	0.0518737	0.999574	-0.198815	0.0683098	-0.194739	0.167983	-0.106308	0.450314
AT1G08135	0.00579472	NA	-0.030541	0.935679	NA	NA	-0.0267634	NA	-0.127744	NA	NA	NA
AT1G08140	-0.0954564	0.999986	-0.378384	0.377984	-0.122391	0.703782	-1.03429	0.0138031	-0.97586	0.0323735	-0.827946	0.0158606
AT1G08150	-0.0814317	0.999986	-0.16436	0.930831	-0.0943175	0.7506	-1.08946	0.00644091	-0.58957	0.19757	-0.695217	0.0299374
AT1G08160	0.0301721	0.999986	0.158715	0.930831	0.0339404	0.999574	-0.170307	0.652035	-0.307148	0.596089	-0.341344	0.412578
AT1G08165	-0.00192771	NA	-0.00104786	NA	0.00709943	NA	0.0571435	0.930878	-0.000826585	NA	0.0626473	NA
AT1G08170	NA	NA	-0.0157001	NA	-0.00851526	NA	NA	NA	-0.0596647	NA	-0.00381483	NA
AT1G08180	0.0693975	0.999986	0.15951	0.932191	0.184478	0.984767	-0.56039	0.0629874	-0.243483	0.571282	0.604993	0.0627597
AT1G08190	0.00215248	0.999986	-0.0265597	0.983274	0.0322239	0.999574	-0.119406	0.157866	-0.0333596	0.877444	0.126768	0.229383
AT1G08200	0.0979369	0.999986	-0.170628	0.930831	0.0360189	0.999574	0.161384	0.0534737	-0.0947589	0.766279	0.304598	1.61036e-05
AT1G08210	-0.0730315	0.999986	-0.0414288	0.975614	-0.106944	0.999574	-0.111013	0.594643	-0.296891	0.0919661	-0.181112	0.367401
AT1G08220	0.013387	0.999986	-0.0918006	0.955541	0.00279292	0.999574	0.0694414	0.797456	0.166228	0.562481	0.372014	0.0933421
AT1G08230	0.115584	0.999986	0.14973	0.93438	0.0712113	0.999574	0.672227	0.0311542	0.193328	0.719049	0.415023	0.258746
AT1G08250	0.00163929	0.999986	0.0360538	0.96423	0.0643156	0.999574	0.162749	0.450077	0.254077	0.546708	0.514978	0.000961563
AT1G08260	0.0142026	0.999986	0.151392	0.930831	0.0807529	0.999574	-0.184905	0.13577	-0.0301432	0.91592	-0.0766096	0.686191
AT1G08270	0.0973902	0.999986	0.215267	0.930831	-0.0447392	0.999574	0.518387	0.161883	0.048657	0.9125	-0.152173	0.716619
AT1G08280	0.0145066	0.999986	-0.0187168	0.989986	0.0145295	0.999574	0.755472	0.000218556	-0.502272	0.0141382	-0.326692	0.193928
AT1G08290	0.137574	0.999986	0.0646809	0.975071	0.0664726	0.999574	0.801103	0.00855422	0.669793	0.0531153	0.975722	9.38754e-05
AT1G08300	-0.0354708	0.999986	0.0940071	0.959871	-0.0803651	0.999574	0.491879	0.0458069	0.727351	0.0123773	0.20398	0.353144
AT1G08310	0.0439524	0.999986	0.0392698	0.982215	-0.0164746	0.999574	0.401915	0.438946	0.564761	0.270575	0.26493	0.587869
AT1G08315	0.118846	0.999986	0.198836	0.930831	0.0196954	0.999574	0.289582	0.145396	0.514839	0.0179801	0.335145	0.118875
AT1G08320	-0.0570519	0.999986	0.110833	0.94957	-0.0871328	0.999574	0.670938	0.131734	-0.0870791	0.83602	0.136647	0.560916
AT1G08340	-0.185346	0.999986	0.413772	0.930831	0.139774	0.999574	-0.542925	0.00429313	0.224816	0.629607	0.463218	0.00358834
AT1G08350	-0.0678297	0.999986	-0.0970685	0.935679	-0.0233725	0.999574	-0.176389	0.231909	-0.174163	0.346507	-0.0687121	0.741474
AT1G08360	-0.0562488	0.999986	-0.316973	0.930831	-0.255416	0.0394072	-0.172265	0.004324	-0.491521	0.173539	-0.218038	0.00408677
AT1G08370	0.0434339	0.999986	-0.00983065	0.99301	0.0397576	0.999574	0.167065	0.0608576	0.148565	0.277583	0.177147	0.131202
AT1G08380	-0.314855	0.046637	-0.384299	0.930831	-0.246818	0.0834863	-0.30077	0.0214206	-0.968985	0.000806523	-0.831846	9.06684e-29
AT1G08390	-0.0904499	0.999986	0.0489691	0.980758	-0.10684	0.999574	-0.244832	0.552712	-0.134472	0.719791	-0.189042	0.605503
AT1G08400	0.0230023	0.999986	-0.130004	0.932191	-0.0559627	0.999574	0.191964	0.341407	0.254174	0.248704	-0.087353	0.768909
AT1G08410	-0.08591	0.999986	0.0988414	0.953865	-0.0323647	0.999574	-0.224292	0.156921	-0.0137093	0.971913	-0.053983	0.825041
AT1G08420	0.0601729	0.999986	0.0640919	0.940446	0.0774206	0.999574	0.395372	0.00036858	0.109093	0.47104	0.11698	0.283899
AT1G08430	0.00507381	0.999986	-0.111176	0.941266	0.00655737	0.999574	0.317556	0.460157	-0.232948	0.688734	-0.284767	0.56798
AT1G08440	0.0207838	0.999986	0.0632209	0.960689	-0.0328649	0.999574	0.363842	0.468926	0.254287	0.663175	-0.291016	0.543426
AT1G08450	-0.0823716	0.999986	-0.0968994	0.93438	0.0719113	0.999574	-0.0183954	0.957117	-0.319611	0.0213829	-0.245969	0.0644585
AT1G08460	-0.0901109	0.999986	-0.0299857	0.980758	-0.0909545	0.999574	-0.00292209	0.990706	0.00615548	0.980618	-0.116752	0.468751
AT1G08465	-0.0912593	0.999986	0.0937634	0.959801	0.0879422	0.999574	0.0814238	0.881762	-0.450121	0.20056	-0.0133297	0.966796
AT1G08470	-0.0588304	0.999986	-0.0303969	0.979925	0.0304899	0.999574	0.208622	0.0828291	0.439721	0.00473757	0.469302	1.39198e-06
AT1G08480	-0.077746	0.999986	-0.237117	0.930831	-0.159283	0.914262	0.0519691	0.711646	-0.246989	0.536843	0.0271229	0.856108
AT1G08490	0.038029	0.999986	-0.16883	0.930831	-0.179026	0.864899	0.0699642	0.651632	-0.170853	0.374975	-0.0864869	0.598622
AT1G08500	-0.0148776	0.999986	-0.0110769	0.995889	0.072774	0.999574	0.491059	0.336997	-0.181278	0.715977	0.523328	0.152489
AT1G08510	0.0679408	0.999986	-0.000680713	0.999009	0.0609592	0.999574	0.329652	6.81682e-06	-0.0285569	0.893369	0.0493748	0.631738
AT1G08520	-0.0872612	0.999986	-0.184465	0.930831	-0.0723133	0.999574	-0.0724729	0.461329	-0.637175	0.000338043	-0.677758	8.36433e-18
AT1G08530	0.00570344	0.999986	0.0863142	0.940446	0.00726322	0.999574	0.0203762	0.927852	0.162619	0.369863	-0.130303	0.442519
AT1G08540	-0.0396845	0.999986	0.0242526	0.983088	-0.0103927	0.999574	-0.0351855	0.829812	-0.342192	0.0114984	-0.303377	0.0125676
AT1G08550	-0.114742	0.999986	0.175008	0.930831	0.130102	0.999574	-0.212569	0.206214	0.0152582	0.951666	-0.139931	0.412335
AT1G08560	0.0480415	0.999986	-0.297364	0.930831	0.0624769	0.999574	-0.0096908	0.989639	-0.885771	0.00204114	-0.927904	2.215e-12
AT1G08570	-0.133385	0.999986	-0.271412	0.930831	-0.142812	0.971303	-0.202126	0.0493278	-0.680141	0.00145516	-0.67338	5.70716e-14
AT1G08580	0.00449655	0.999986	-0.171083	0.930831	2.44619e-05	0.999962	-0.0911641	0.563675	-0.205485	0.454199	0.157828	0.390499
AT1G08590	-0.0201197	0.999986	-0.209589	0.930831	0.0316141	0.999574	0.589822	0.194405	-0.566377	0.264214	1.01541	9.27271e-05
AT1G08600	0.124869	0.999986	0.0806666	0.932191	0.145202	0.836685	0.165519	0.132762	0.0757265	0.605565	0.0390116	0.764768
AT1G08610	-0.12937	0.999986	0.0398234	0.984259	0.0311726	0.999574	0.279706	0.260868	0.352402	0.303365	0.161759	0.656636
AT1G08620	0.0453658	0.999986	0.210311	0.930831	0.0798448	0.999574	0.228621	0.0423179	0.500123	0.000442706	0.225957	0.01557
AT1G08630	0.0559182	0.999986	-0.275804	0.930831	0.0724614	0.999574	-0.111613	0.658074	-0.839908	0.00013572	-0.0144997	0.929277
AT1G08640	-0.0543501	0.999986	-0.2524	0.930831	-0.206906	0.504665	-0.0587138	0.69811	-0.319109	0.229324	-0.102301	0.435169
AT1G08645	0.0032297	NA	-0.0265363	0.940446	0.00323418	NA	0.188491	NA	-0.106216	0.628812	0.0428716	NA
AT1G08650	-0.196612	0.999986	-0.131409	0.932191	0.077516	0.999574	-0.0926946	0.744292	-0.288735	0.117362	0.169771	0.223074
AT1G08660	0.0298385	0.999986	-0.0799842	0.93438	-0.0265265	0.999574	0.133063	0.219141	-0.0608934	0.720714	-0.0578838	0.714768
AT1G08670	-0.00014202	NA	0.0496045	0.947499	-0.064395	0.999574	-0.00159128	NA	0.154591	NA	-0.0997883	0.84633
AT1G08680	0.0279203	0.999986	0.100785	0.940446	0.078639	0.999574	0.189693	0.0994223	0.145123	0.531594	0.0622228	0.6625
AT1G08695	NA	NA	NA	NA	NA	NA	NA	NA	NA	NA	NA	NA
AT1G08700	0.00309373	0.999986	-0.0971802	0.944399	0.171273	0.799236	0.0644953	0.58256	-0.0920407	0.72998	0.136428	0.211595
AT1G08710	0.0492111	0.999986	0.0313051	0.984413	-0.0303665	0.999574	0.254994	0.100235	0.135047	0.549996	0.0680968	0.768517
AT1G08720	-0.106069	0.999986	-0.00821312	0.995889	-0.145389	0.991956	-0.169558	0.198954	-0.0956501	0.688884	-0.38318	0.00128346
AT1G08730	0.107306	0.999986	0.0288944	0.988958	0.00536337	0.999574	-0.194316	0.698931	0.0995657	0.871956	-0.111718	0.843433
AT1G08750	-0.0781535	0.999986	-0.107785	0.933096	-0.0166782	0.999574	-0.211517	0.180228	-0.219228	0.289771	-0.112247	0.579541
AT1G08760	0.15912	0.76718	0.12201	0.930831	0.16945	0.857925	0.0526881	0.680014	0.0543769	0.765247	0.163487	0.237599
AT1G08770	0.0362441	0.999986	0.0324354	0.981906	0.0718074	0.999574	0.0887974	0.654828	-0.0195878	0.938896	0.0154862	0.953855
AT1G08780	-0.0535416	0.999986	-0.209492	0.930831	-0.0529695	0.999574	-0.258444	0.054488	-0.407557	0.135375	-0.14498	0.41217
AT1G08790	NA	NA	NA	NA	NA	NA	NA	NA	NA	NA	NA	NA
AT1G08800	0.0135426	0.999986	0.0037872	0.996905	0.0625364	0.999574	-0.441832	0.00843787	-0.277402	0.0845205	-0.446006	8.16222e-05
AT1G08810	-0.188653	0.999986	0.301483	0.930831	0.141371	0.97997	-0.850945	1.48191e-07	2.43626	7.07567e-20	0.0267132	0.847675
AT1G08820	0.0737467	0.999986	-0.0195101	0.989571	0.143449	0.999574	-0.0832224	0.456487	0.0849651	0.738098	0.0293637	0.818498
AT1G08830	-0.0478584	0.999986	-0.312708	0.930831	-0.130926	0.999574	-0.234319	0.00781465	-0.319502	0.357439	0.176576	0.0411541
AT1G08840	-0.0487968	0.999986	0.129679	0.940446	0.0278907	0.999574	-0.459529	0.0110874	-0.256691	0.445797	-0.770505	0.000995637
AT1G08845	-0.15353	0.999986	-0.256853	0.930831	-0.0561722	0.999574	-0.140659	0.613451	-0.0552363	0.867645	0.0508306	0.897556
AT1G08860	0.0627825	0.999986	-0.0580415	0.971079	0.155273	0.999574	0.225088	0.164439	0.527896	0.00208056	0.293742	0.200136
AT1G08880	-0.0336927	0.999986	-0.150042	0.930831	-0.0786943	0.999574	-0.39144	4.71342e-05	-0.392625	0.0213027	0.00964852	0.959034
AT1G08890	-0.14513	0.999986	-0.0434478	0.983157	-0.0790295	0.999574	-0.235698	0.490788	-0.400367	0.306146	-0.142694	0.705462
AT1G08900	-0.230127	0.999986	-0.158511	0.930831	-0.192	0.984767	-0.607153	0.00135141	-0.274145	0.390013	-0.0532632	0.876919
AT1G08910	-0.0449357	0.999986	0.251789	0.930831	0.119278	0.999574	-0.0342454	0.834979	0.20091	0.382623	0.170151	0.166305
AT1G08920	-0.0843428	0.999986	-0.18938	0.930831	-0.351295	0.0568851	0.0585285	0.727801	0.45941	0.0339627	0.0923441	0.506259
AT1G08930	-0.268369	0.871697	-0.174826	0.930831	-0.201706	0.962727	-1.16899	4.51477e-06	-0.265183	0.560898	-0.572432	0.0100815
AT1G08940	0.0250217	0.999986	-0.0858025	0.960479	-0.134065	0.999574	0.0649784	0.855475	0.634169	0.0128067	0.599315	0.0129104
AT1G08960	-0.0197748	0.999986	0.131094	0.940446	0.075701	0.999574	0.024013	0.92278	0.1546	0.675467	0.254902	0.267378
AT1G08970	0.0251927	0.999986	-0.0442135	0.972906	0.0631513	0.999574	-0.0490568	0.702334	-0.312811	0.0740577	-0.273252	0.00178248
AT1G08980	-0.0232223	0.999986	-0.139023	0.930956	-0.1529	0.863754	0.285528	0.00273637	-0.246857	0.322193	-0.743547	1.22609e-15
AT1G08985	0.174901	0.999986	0.0100327	0.995836	0.15531	0.324366	-0.735337	4.35075e-06	0.239863	0.684169	0.0411031	NA
AT1G08990	0.0103849	0.999986	0.128489	0.940446	0.251556	0.767808	0.482327	0.247859	2.08557	1.14221e-14	2.39132	3.01449e-54
AT1G09000	-0.00184075	0.999986	0.0511312	0.97776	-0.0359929	0.999574	-0.103392	0.637625	0.189373	0.489414	-0.0391959	0.909353
AT1G09010	0.029348	0.999986	-0.0579335	0.958401	-0.0595122	0.999574	0.0709302	0.585947	-0.139862	0.443921	-0.226516	0.0116019
AT1G09020	0.0243879	0.999986	-0.0579115	0.955541	0.00724937	0.999574	0.0228257	0.885736	-0.102587	0.52782	-0.063599	0.630842
AT1G09030	NA	NA	NA	NA	NA	NA	NA	NA	NA	NA	NA	NA
AT1G09040	0.120376	0.999986	0.093019	0.958356	0.100318	0.999574	0.0668371	0.768138	0.456805	0.10578	0.300723	0.137526
AT1G09050	-0.101728	0.999986	0.0917475	0.957098	0.123016	0.999574	-0.0583063	0.847176	0.198868	0.536066	0.291476	0.21596
AT1G09060	0.0276239	0.999986	0.0369333	0.97522	-0.023102	0.999574	-0.0533704	0.649203	-0.0103345	0.953711	-0.0579443	0.691712
AT1G09070	-0.0556894	0.999986	-0.0598409	0.963556	0.0307067	0.999574	0.697796	0.0029863	0.713406	1.86169e-11	0.617263	2.00981e-13
AT1G09080	0.00354619	0.999986	0.123187	0.943558	0.248932	0.591674	0.887774	0.0406032	-1.25438	0.000235318	0.855075	0.00779044
AT1G09090	0.00566494	NA	-0.00830156	NA	0.00688956	NA	0.0964866	0.861932	-0.0299573	NA	0.02388	NA
AT1G09100	-0.000816814	0.999986	0.00325728	0.997086	0.0766818	0.999574	-0.351871	0.00102584	-0.10607	0.537286	-0.114906	0.430737
AT1G09130	-0.0133116	0.999986	-0.158152	0.930831	0.121594	0.986746	-0.143236	0.183166	-0.432338	0.117082	-0.271794	0.000870242
AT1G09140	0.0333637	0.999986	-0.23628	0.930831	-0.0329777	0.999574	0.506205	1.54352e-17	0.155584	0.716149	0.585294	4.79644e-14
AT1G09150	-0.108606	0.999986	-0.17722	0.930831	-0.148811	0.97997	-0.190009	0.0808576	-0.228802	0.255414	-0.11597	0.369772
AT1G09155	0.0922948	0.999986	-0.122499	0.930831	0.080129	0.999574	0.433635	0.0112524	-0.222088	0.369275	0.581767	8.53549e-05
AT1G09157	-0.00685243	NA	-0.000982269	NA	NA	NA	0.0517961	NA	0.215035	NA	0.02388	NA
AT1G09160	0.00343726	0.999986	-0.0722694	0.94957	0.0178255	0.999574	0.165459	0.23345	-0.109992	0.579147	0.0116425	0.956467
AT1G09170	0.00222364	NA	0.0111628	0.979703	0.0518411	0.999574	0.145373	NA	1.99138	1.41053e-06	1.61023	4.31664e-06
AT1G09176	-0.00349172	NA	0.0121607	0.981521	0.0415727	0.999574	-0.000410212	NA	0.677486	0.109136	0.750041	0.0502635
AT1G09180	0.0586787	0.999986	-0.148989	0.934416	-0.06736	0.999574	0.513409	0.146213	0.202694	0.606776	1.13398	2.79043e-05
AT1G09190	-0.0749936	0.999986	-0.0468053	0.980858	0.0801925	0.999574	0.0400305	0.917127	0.177531	0.569854	0.437939	0.19338
AT1G09195	-0.0197195	0.999986	-0.0985305	0.947663	-0.112347	0.999574	-0.37951	0.139771	-0.112018	0.699064	-0.111484	0.649805
AT1G09200	-0.0274578	0.999986	-0.225965	0.930831	0.196572	0.971303	-0.499128	1.3471e-08	-0.747194	0.00821385	-0.192498	0.392576
AT1G09210	-0.109691	0.999986	-0.201876	0.930831	-0.14947	0.966252	-0.431125	1.32079e-05	-0.230045	0.373045	-0.310457	0.000632447
AT1G09220	0.0320474	0.999986	-0.00865896	0.996843	0.0479909	0.999574	0.00549844	0.992027	0.145639	0.738487	0.339421	0.39426
AT1G09230	0.0279137	0.999986	0.00858013	0.995836	-0.0494205	0.999574	0.0428998	0.860045	-0.0791448	0.719065	-0.0840976	0.705728
AT1G09240	0.0420757	0.999986	0.0890357	0.937755	0.0157675	0.999574	-0.047076	0.945775	0.828642	0.088427	0.571313	0.185636
AT1G09245	NA	NA	NA	NA	NA	NA	NA	NA	NA	NA	NA	NA
AT1G09250	0.060161	0.999986	-0.0804752	0.965037	0.0065852	0.999574	0.261717	0.629567	-0.45493	0.174248	0.466537	0.094816
AT1G09260	NA	NA	NA	NA	NA	NA	NA	NA	NA	NA	NA	NA
AT1G09270	-0.0274237	0.999986	-0.121628	0.930831	-0.034395	0.999574	-0.0166429	0.900309	-0.142123	0.364977	0.00461024	0.978202
AT1G09280	-0.0370284	0.999986	-0.0179564	0.989571	-0.0197002	0.999574	-0.0453987	0.841884	-0.0326588	0.881995	-0.239667	0.134982
AT1G09290	0.0351805	0.999986	-0.0320487	0.981365	0.173173	0.952166	-0.0316121	0.885736	-0.108973	0.573233	0.146914	0.431433
AT1G09300	0.0187265	0.999986	0.203972	0.930831	0.0266853	0.999574	0.102798	0.651349	0.410621	0.103529	0.368839	0.051283
AT1G09310	-0.00800588	0.999986	-0.116447	0.948755	0.194564	0.984767	0.0396817	0.910833	-0.542991	0.158432	0.412533	0.0729532
AT1G09320	0.081304	0.999986	-0.0599919	0.964764	0.0434501	0.999574	-0.200296	0.25224	-0.009702	0.971913	0.083274	0.752472
AT1G09330	0.0168279	0.999986	-0.151926	0.930831	-0.072524	0.999574	0.072768	0.604529	-0.213034	0.437874	-0.0397154	0.792867
AT1G09340	-0.0415537	0.999986	-0.172449	0.930831	-0.0890594	0.999574	-0.105987	0.656335	-0.269553	0.161885	-0.132849	0.31946
AT1G09350	0.00284246	NA	0.00649552	NA	0.0424916	0.999574	0.213498	NA	0.0591646	NA	0.668547	0.051231
AT1G09360	-0.0438085	0.999986	NA	NA	NA	NA	-0.463226	0.360162	NA	NA	NA	NA
AT1G09370	-0.0567416	0.999986	0.0928768	0.960479	0.162658	0.999574	-1.38568	6.27702e-08	-0.801127	0.0464087	-1.06977	0.00460174
AT1G09380	-0.104082	0.999986	0.0026869	0.998235	0.00145358	0.999574	1.55619	4.09488e-29	1.31395	4.89186e-07	0.1267	0.179941
AT1G09390	-0.188531	0.999986	-0.0411234	0.983157	-0.139622	0.999574	-0.888225	3.7718e-08	-0.178706	0.618378	-0.703559	9.39552e-06
AT1G09400	0.0635047	0.999986	0.205584	0.930831	0.0602867	0.999574	1.52835	3.87329e-05	1.05401	0.000206447	0.382525	0.415517
AT1G09410	-0.045151	0.999986	0.0491344	0.981794	0.110601	0.999574	-0.171662	0.672833	0.444443	0.260489	0.180541	0.703649
AT1G09415	-0.0298252	0.999986	0.166049	0.930831	0.0495379	0.999574	-0.197631	0.599699	-0.108953	0.777532	0.222766	0.428185
AT1G09420	-0.0277336	0.999986	-0.0918182	0.947663	-0.0313379	0.999574	0.539155	0.00732486	-0.445053	0.041829	-0.482985	1.1052e-10
AT1G09430	-0.110569	0.999986	-0.168514	0.930831	-0.0528907	0.999574	-0.247733	0.00304832	-0.479404	0.0313148	-0.502257	2.13401e-10
AT1G09440	-0.0110793	0.999986	0.324647	0.930831	0.0829876	0.999574	-0.0950802	0.630864	0.385199	0.260349	0.44525	0.0560766
AT1G09450	-0.024704	0.999986	0.0125241	0.993266	0.0516357	0.999574	-0.448564	0.0197438	-0.432095	0.0332783	-0.669358	0.0187444
AT1G09460	-0.0663405	0.999986	0.144706	0.930831	0.1948	0.984767	0.285417	0.135862	-0.355904	0.0558851	-0.332501	0.183156
AT1G09470	-0.065078	0.999986	-0.205539	0.930831	0.120575	0.999574	-0.158033	0.417027	-0.377695	0.194013	-0.371719	0.0358507
AT1G09480	0.00488039	0.999986	-0.245972	0.930831	0.0141254	0.999574	-0.622335	0.168237	-0.550531	0.201404	-0.200131	0.70454
AT1G09483	0.0175666	NA	-0.0289465	0.955508	NA	NA	-0.0149209	NA	-0.118059	NA	NA	NA
AT1G09490	0.0443677	0.999986	-0.121716	0.934568	-0.128872	0.97997	0.113819	0.445293	-0.34626	0.116304	-0.309721	0.00512255
AT1G09500	0.211022	0.999986	0.00157435	0.998288	-0.0105691	0.999574	0.941398	2.74556e-14	0.331407	0.260846	-0.00451964	0.979561
AT1G09510	0.181216	0.999986	0.14045	0.940446	0.127902	0.999574	-0.783832	0.00119468	0.636094	0.0977656	-0.517129	0.0123628
AT1G09520	-0.0563895	0.999986	-0.0715327	0.96423	-0.101652	0.999574	0.132203	0.545021	-0.155232	0.566519	-0.169115	0.357817
AT1G09530	0.0815843	0.999986	0.0879475	0.958356	0.13497	0.999574	0.502358	0.0949357	0.148972	0.625403	0.294844	0.213345
AT1G09540	0.0345336	0.999986	0.0437823	0.967364	0.216616	0.832815	-0.0628002	0.675255	-0.477577	0.000515067	-0.698268	1.56098e-07
AT1G09550	-0.235006	0.489494	-0.223501	0.930831	0.282775	0.613106	2.37122	2.63964e-12	-1.12738	1.50137e-05	-1.33844	4.25616e-08
AT1G09560	-0.0837752	0.999986	-0.0154199	0.991709	-0.00370671	0.999574	-0.256701	0.24657	0.341485	0.0853396	-0.10562	0.469316
AT1G09570	0.02769	0.999986	-0.0826366	0.940446	-0.125347	0.999574	-0.122393	0.315192	-0.21391	0.162425	-0.14977	0.243191
AT1G09575	0.0380579	0.999986	0.184222	0.930831	-0.0510621	0.999574	-0.13331	0.7426	0.156668	0.696501	-0.0240354	0.960505
AT1G09580	-0.054242	0.999986	-0.107403	0.935679	-0.104765	0.999574	0.293831	0.0594457	-0.0332624	0.889749	-0.175234	0.232284
AT1G09590	-0.0331034	0.999986	-0.195335	0.930831	-0.0405195	0.999574	-0.161478	0.011195	-0.381212	0.228054	-0.200851	0.0550891
AT1G09600	-0.00967547	0.999986	-0.0145058	0.994359	0.0420464	0.999574	-0.290654	0.547973	-0.434699	0.281074	-0.41531	0.175813
AT1G09610	-0.183637	0.999986	0.288762	0.930831	0.118751	0.999574	-0.0881829	0.797722	0.277171	0.582067	0.418113	0.342672
AT1G09620	-0.00477744	0.999986	-0.130627	0.930831	-0.00575451	0.999574	-0.150741	0.103278	-0.237975	0.0781266	-0.233314	0.0118109
AT1G09625	-0.00349172	NA	NA	NA	NA	NA	-0.0267634	NA	NA	NA	NA	NA
AT1G09630	-0.0723242	0.999986	-0.1461	0.930831	0.106128	0.999574	-0.146875	0.341721	-0.666756	1.24022e-05	-0.618576	0.000481636
AT1G09640	0.0403085	0.999986	-0.189618	0.930831	-0.0152882	0.999574	0.0326362	0.777037	-0.241872	0.437706	-0.0659538	0.491469
AT1G09645	0.0142045	0.999986	-0.0802962	0.951447	-0.0170568	0.999574	-0.0381721	0.876342	-0.114908	0.619914	0.00527419	0.978056
AT1G09650	-0.0167612	0.999986	-0.0593075	0.977719	0.0289979	0.999574	-0.460599	0.278687	-0.146476	0.78245	-0.234366	0.634207
AT1G09660	0.0970873	0.999986	-0.0429984	0.976867	0.131388	0.999574	0.230883	0.150549	-0.00165254	0.995331	0.00797613	0.973453
AT1G09665	NA	NA	NA	NA	NA	NA	NA	NA	NA	NA	NA	NA
AT1G09680	-0.0636335	0.999986	0.151758	0.933096	-0.0481107	0.999574	-0.0772657	0.846579	0.270327	0.465547	-0.125229	0.739251
AT1G09690	-0.0941899	0.999986	-0.306819	0.930831	-0.163701	0.832815	-0.19449	0.00125454	-0.599811	0.0680697	-0.224895	0.0142406
AT1G09700	-0.00477406	0.999986	0.185361	0.930831	0.176114	0.971303	-0.0447498	0.810371	0.290005	0.260014	-0.0622132	0.783906
AT1G09710	-0.0537469	0.999986	0.127559	0.932191	-0.0404635	0.999574	-0.125736	0.586612	0.170137	0.501051	-0.0229588	0.939996
AT1G09720	0.00611104	NA	NA	NA	-0.00380161	NA	0.0906194	NA	0.0591646	NA	0.000305492	NA
AT1G09730	-0.0126509	0.999986	-0.04961	0.957036	0.00970545	0.999574	0.0608667	0.593107	0.0138226	0.94207	-0.0384611	0.782064
AT1G09740	0.0817786	0.999986	-0.000224431	0.999705	-0.117486	0.999574	0.824428	0.0290498	0.669411	0.088016	0.808328	5.06995e-05
AT1G09750	-0.0824143	0.999986	-0.139944	0.93438	-0.124041	0.999574	0.444629	0.184264	-0.761613	0.00420655	-1.48971	5.11249e-39
AT1G09760	-0.0523877	0.999986	-0.218148	0.930831	-0.164275	0.914262	-0.244556	0.0166944	-0.438403	0.0652376	-0.188445	0.132551
AT1G09770	0.0184016	0.999986	-0.0625467	0.960479	0.0564207	0.999574	-0.0749422	0.359237	-0.247892	0.196322	-0.258215	0.00119702
AT1G09780	0.0592883	0.999986	-0.0967461	0.935679	0.143596	0.999574	-0.127282	0.294406	-0.0971954	0.630085	-0.0278482	0.867351
AT1G09790	-0.042667	0.999986	-0.149676	0.932191	-0.0124402	0.999574	-0.892949	5.92984e-08	0.543096	0.037451	0.166	0.450347
AT1G09794	-0.0304916	0.999986	0.0372187	0.985024	-0.11475	0.999574	-0.282124	0.315918	0.0759042	0.851944	-0.132945	0.718028
AT1G09795	-0.011821	0.999986	-0.230037	0.930831	-0.12003	0.999574	-0.15558	0.134036	-0.585433	0.0044915	-0.455866	1.14757e-08
AT1G09800	0.0997783	0.999986	0.18299	0.930831	-0.122096	0.999574	0.0716309	0.807977	0.392223	0.30645	0.0157103	0.964319
AT1G09810	0.0768462	0.999986	0.00154543	0.998253	0.115921	0.999574	0.245102	0.101327	0.0428906	0.840093	0.090804	0.694506
AT1G09812	0.0456895	0.999986	-0.144445	0.930831	-0.0654669	0.999574	0.571875	0.242666	0.117367	0.853606	-0.355811	0.454599
AT1G09815	0.000620047	0.999986	-0.11392	0.940446	0.00204693	0.999574	-0.00481943	0.986243	-0.363902	0.191205	-0.0937999	0.649479
AT1G09820	-0.00326836	0.999986	0.0344205	0.981906	0.0725325	0.999574	-0.0413924	0.879087	-0.0859163	0.737702	-0.173923	0.372235
AT1G09830	-0.0565959	0.999986	0.0136173	0.991038	0.0470388	0.999574	-0.240493	0.0391261	-0.127424	0.50644	0.00522501	0.985184
AT1G09840	0.0113995	0.999986	0.117411	0.930831	0.12421	0.999574	-0.0303224	0.834649	0.23011	0.265886	0.214176	0.0717528
AT1G09850	0.0303953	0.999986	-0.191079	0.930831	0.0206741	0.999574	0.357043	0.0314929	0.661477	0.00441869	0.737136	9.63527e-05
AT1G09860	0.0032297	NA	0.0138941	NA	NA	NA	NA	NA	0.0705382	NA	NA	NA
AT1G09870	0.103149	0.999986	-0.17304	0.930831	0.0172274	0.999574	0.02747	0.838549	-0.182494	0.202129	-0.192641	0.127634
AT1G09880	-0.00861358	0.999986	0.125544	0.940446	0.163896	0.887184	-0.202433	0.745822	0.0730122	0.912056	0.248352	0.621003
AT1G09890	0.0105091	0.999986	0.156467	0.932191	0.0241681	0.999574	0.172997	0.682578	0.0591813	0.926241	-0.0583154	0.921541
AT1G09900	-0.0506204	0.999986	-0.0140358	0.991709	0.0796991	0.999574	-0.0799167	0.732048	-0.012113	0.961022	0.1308	0.612231
AT1G09910	0.0873499	0.999986	0.00746252	0.995694	-0.0776434	0.999574	-0.0975221	0.449153	0.0197728	0.922641	-0.260377	0.0352128
AT1G09920	0.0576052	0.999986	-0.119984	0.940446	0.0953535	0.999574	-0.0718004	0.664672	-0.169239	0.595932	0.0637951	0.710132
AT1G09930	0.154735	0.999986	0.359289	0.930831	0.0889552	0.999574	0.106617	0.786003	0.733098	0.045954	0.176201	0.733953
AT1G09932	0.0546479	0.999986	0.0351183	0.981794	-0.145285	0.97997	-0.475026	0.277052	-0.147718	0.793754	-0.531171	0.222496
AT1G09935	NA	NA	NA	NA	NA	NA	NA	NA	NA	NA	NA	NA
AT1G09940	-0.0546274	0.999986	0.145712	0.930831	-0.0425664	0.999574	-0.172826	0.397339	0.110531	0.722047	0.0188426	0.943218
AT1G09950	0.0213432	NA	0.0718422	0.956698	-0.0110086	0.999574	0.953234	0.0268228	1.19703	0.00788247	0.601323	0.147426
AT1G09960	-0.0189437	0.999986	-0.0723892	0.943295	-0.0469252	0.999574	0.18179	0.288879	-0.209788	0.138922	-0.095091	0.495775
AT1G09970	0.24666	0.721702	0.221768	0.930831	-0.0759285	0.999574	0.379222	6.53147e-05	0.652271	0.000528624	0.00440218	0.986814
AT1G09980	0.0767316	0.999986	0.12435	0.932191	-0.034264	0.999574	0.0354819	0.813161	0.000266847	0.999371	0.056327	0.704677
AT1G09995	0.0482138	0.999986	0.0863081	0.940446	-0.0560224	0.999574	0.404223	0.0574505	-0.116619	0.56262	0.019614	0.940315
AT1G10000	-0.0915571	0.999986	0.0113749	0.995278	-0.00960676	0.999574	-0.390183	0.467962	-0.247	0.679381	-0.193153	0.694931
AT1G10010	0.0082516	0.999986	0.240061	0.930831	0.0332267	0.999574	-0.491571	0.313711	-0.0871132	0.894178	0.0331501	0.955988
AT1G10020	-0.0137346	0.999986	0.0727829	0.96423	-0.0928863	0.999574	-0.200066	0.305006	0.712927	9.9616e-07	0.0924014	0.692476
AT1G10030	-0.0342859	0.999986	-0.213741	0.930831	-0.0501425	0.999574	-0.184952	0.160145	-0.49614	0.0598318	-0.161212	0.418151
AT1G10040	-0.0265538	0.999986	0.0750541	0.971033	-0.0742471	0.999574	-0.162751	0.738902	0.0372475	0.938996	0.400955	0.171731
AT1G10050	0.0899997	0.999986	0.143084	0.933274	0.107085	0.999574	0.0348806	0.913554	0.539525	0.0409993	0.499064	0.0284385
AT1G10060	-0.257369	0.925594	-0.170872	0.930831	-0.0736284	0.999574	0.136662	0.548268	-0.373428	0.120147	-0.441271	2.56809e-07
AT1G10070	-0.1398	0.999986	0.0920242	0.940446	-0.0950304	0.999574	-0.530168	6.99665e-05	-0.295266	0.158331	-0.232909	0.185763
AT1G10090	-0.0147078	0.999986	0.129912	0.935679	0.0616988	0.999574	0.109291	0.671064	0.0627737	0.854855	0.147092	0.427098
AT1G10095	0.00864987	0.999986	0.0840749	0.960479	-0.070985	0.999574	-0.161292	0.530079	-0.114601	0.749905	-0.118728	0.627554
AT1G10100	-0.0153052	NA	0.00790558	0.991038	0.00671312	NA	-0.118375	NA	-0.115802	NA	NA	NA
AT1G10110	0.166584	0.999986	0.0582519	0.97454	-0.0120312	0.999574	0.606827	0.191313	0.267975	0.637819	1.10486	0.00337144
AT1G10120	0.0292056	0.999986	0.0112513	0.99301	-0.0515989	0.999574	0.100797	0.518327	0.00866001	0.970967	-0.189123	0.28917
AT1G10130	0.015575	0.999986	0.0577729	0.953865	-0.0533365	0.999574	0.0886045	0.541414	0.11879	0.416685	-0.110302	0.321404
AT1G10140	-0.143464	0.999986	0.154122	0.932191	-0.110781	0.999574	-1.08623	7.40848e-06	-0.744686	0.0928297	-1.11985	3.17447e-05
AT1G10150	-0.115965	0.999986	-0.163892	0.930831	-0.150205	0.999574	-0.313976	0.0199607	-0.351347	0.0453872	-0.434808	0.00136517
AT1G10155	0.0278777	0.999986	0.153726	0.930831	-0.0282713	0.999574	0.523808	0.296504	0.517879	0.325165	0.119766	0.829367
AT1G10170	-0.0105018	0.999986	0.021986	0.982215	-0.0167709	0.999574	0.130212	0.166067	0.114641	0.373418	0.011188	0.941682
AT1G10180	0.0159612	0.999986	0.0211918	0.985311	0.128982	0.999574	-0.0404662	0.79837	-0.18675	0.298715	-0.102916	0.458101
AT1G10190	-0.0326691	0.999986	0.0245532	0.940446	0.00320821	NA	-0.532957	0.264397	0.0394053	NA	NA	NA
AT1G10200	-0.107934	0.999986	-0.151891	0.930831	-0.178912	0.870142	-0.864988	8.41518e-11	-0.391614	0.0375413	-0.0567531	0.736293
AT1G10210	-0.0621056	0.999986	0.0294048	0.985311	-0.0868136	0.999574	-0.39306	0.0376946	-0.0608128	0.849913	-0.423376	0.0196144
AT1G10220	0.0972711	0.999986	-0.0122915	0.982215	-0.000319034	NA	0.0158037	0.984169	0.101984	NA	0.0715244	NA
AT1G10225	-0.00349172	NA	-0.00830156	NA	-0.00380161	NA	0.0520878	NA	-0.0299573	NA	-0.0230925	NA
AT1G10230	-0.0288004	0.999986	-0.350076	0.930831	-0.0833657	0.999574	-0.114672	0.661713	-0.544413	0.13837	0.0101698	0.978075
AT1G10240	0.048164	0.999986	-0.000765451	0.999076	-0.100494	0.999574	0.326348	0.0673598	0.259214	0.279777	0.0325248	0.885965
AT1G10250	0.00360239	NA	0.0118938	0.981906	-0.00380161	NA	0.150033	NA	-0.000451856	NA	0.000388061	NA
AT1G10270	0.0282801	0.999986	0.166879	0.930831	0.170202	0.999574	-0.0122367	0.955393	0.405542	0.0367802	0.202255	0.273177
AT1G10280	0.0227552	0.999986	0.0937459	0.943997	-0.0896344	0.999574	0.268828	0.288327	0.215951	0.327513	0.0374524	0.88157
AT1G10290	0.0287424	0.999986	-0.0423672	0.971079	0.061025	0.999574	0.0836044	0.389408	-0.110956	0.458636	0.0164369	0.907302
AT1G10300	0.136238	0.999986	0.349643	0.930831	0.185404	0.999574	0.484625	0.0187207	0.972609	0.00038683	0.732812	0.0127102
AT1G10310	-0.0836687	0.999986	-0.0148822	0.991038	0.134618	0.999574	-0.256565	0.0400935	-0.147965	0.440118	-0.0917946	0.632918
AT1G10320	0.00822696	0.999986	0.00124194	0.998264	0.145937	0.97997	0.0867493	0.560433	-0.0663057	0.722047	0.130748	0.411635
AT1G10330	0.0454071	0.999986	0.00657977	0.996905	-0.00399267	0.999574	0.133215	0.709224	0.14625	0.725075	0.118032	0.792867
AT1G10340	0.0845375	NA	-0.0823826	0.932191	0.0175786	NA	0.00874115	0.99082	-0.108352	0.849386	0.00421278	NA
AT1G10350	-0.0926774	0.999986	0.0772477	0.96038	-0.0166483	0.999574	0.116032	0.566269	0.278761	0.258026	0.0484922	0.827385
AT1G10360	-0.103283	0.999986	-0.115017	0.937511	-0.197806	0.848521	-0.0253728	0.921101	0.164589	0.50185	-0.197802	0.263844
AT1G10370	0.0234105	0.999986	-0.131607	0.939702	0.0335074	0.999574	-0.806098	0.00248173	-0.44595	0.0553105	-0.0357517	0.889797
AT1G10380	-0.0234078	0.999986	0.0881866	0.960689	0.00325987	0.999574	-0.539635	0.10073	-0.19737	0.720307	0.0644126	0.910603
AT1G10385	0.130006	0.999986	-0.00837193	0.991038	-0.00380161	NA	-0.0723228	0.918604	0.183621	NA	0.000502419	NA
AT1G10390	0.050012	0.999986	0.0860396	0.930831	0.206275	0.206684	0.1191	0.127003	0.144761	0.212004	0.0210235	0.854593
AT1G10395	NA	NA	NA	NA	NA	NA	NA	NA	NA	NA	NA	NA
AT1G10400	0.0034665	NA	-0.0235429	0.956698	0.00320821	NA	0.164722	NA	0.316445	0.48505	NA	NA
AT1G10410	0.225952	0.692692	0.0346896	0.979119	0.134618	0.999574	0.660259	3.07021e-11	0.313468	0.0367901	0.343891	6.94031e-05
AT1G10417	0.123928	0.999986	0.0465214	0.981931	0.0216776	0.999574	-0.226255	0.620321	-0.388245	0.441626	-0.333326	0.482358
AT1G10430	-0.0701003	0.999986	-0.138668	0.930831	-0.0886735	0.999574	-0.141817	0.312715	-0.123372	0.578952	-0.0879198	0.62714
AT1G10450	-0.0151052	0.999986	0.11764	0.930831	0.0307551	0.999574	-0.072665	0.562931	0.0251624	0.920068	-0.155561	0.228913
AT1G10455	NA	NA	NA	NA	NA	NA	NA	NA	NA	NA	NA	NA
AT1G10460	-0.0166862	0.999986	0.180735	0.930831	0.00701712	0.999574	-0.0718971	0.919158	0.338303	0.549846	-0.027777	0.959731
AT1G10470	-0.0067058	0.999986	-0.0181179	0.99301	-0.270537	0.484989	0.0106837	0.985604	0.291938	0.286296	0.0616265	0.666853
AT1G10480	-0.0429524	0.999986	0.129482	0.931811	-0.0524284	0.999574	-0.28129	0.615387	-0.118387	0.849913	-0.640671	0.10993
AT1G10490	-0.0146999	0.999986	-0.038849	0.979518	-0.0199239	0.999574	-0.0156488	0.9368	0.0400113	0.861538	0.116781	0.508657
AT1G10500	-0.0887549	0.999986	-0.244218	0.930831	-0.162944	0.87563	-0.0239056	0.899335	-0.276157	0.401893	0.0738527	0.545336
AT1G10510	-0.0229679	0.999986	-0.128503	0.930831	-0.0954872	0.999574	-0.045822	0.789912	-0.136868	0.445542	0.104894	0.491265
AT1G10520	-0.0188513	0.999986	-0.00548592	0.996905	0.0792806	0.999574	0.209935	0.586587	-0.190937	0.457175	-0.0349864	0.875921
AT1G10522	-0.0258558	0.999986	-0.0412127	0.979091	0.0137434	0.999574	0.0913035	0.691047	-0.0402468	0.871347	0.306299	0.120831
AT1G10530	0.0818652	0.999986	-0.116416	0.94792	0.0501931	0.999574	0.0778232	0.905533	-0.161049	0.766985	0.036989	0.948514
AT1G10540	-0.00618157	0.999986	-0.159177	0.930831	0.119121	0.999574	-0.265229	0.00381887	-0.396039	0.0940662	-0.680218	8.56658e-10
AT1G10550	0.138435	0.999986	-0.00637985	0.996739	-0.0170122	0.999574	0.0267712	0.970575	0.215534	0.719549	-0.176339	0.658123
AT1G10560	-0.028012	0.999986	0.264301	0.930831	0.0811014	0.999574	0.230255	0.566042	0.231568	0.609556	0.0107165	0.986814
AT1G10570	0.0123143	0.999986	0.0431328	0.976867	-0.0926303	0.999574	-0.122115	0.292107	0.00922251	0.961866	-0.206035	0.0664274
AT1G10580	0.0340229	0.999986	-0.0238054	0.982215	0.146547	0.9148	-0.0939033	0.392807	-0.126057	0.395393	-0.187958	0.11495
AT1G10585	0.153807	0.999986	0.197207	0.930831	-0.146231	0.9647	0.933929	0.0257457	0.0606261	0.929093	-0.229114	0.641282
AT1G10586	NA	NA	-0.00830156	NA	NA	NA	NA	NA	-0.0299573	NA	NA	NA
AT1G10588	-0.00349172	NA	NA	NA	NA	NA	-0.0267634	NA	NA	NA	NA	NA
AT1G10590	-0.000996736	0.999986	-0.334621	0.930831	-0.137592	0.9148	-0.0223574	0.892768	-0.652851	0.0595149	-0.337503	1.64561e-05
AT1G10600	-0.0322687	0.999986	-0.152304	0.930831	0.0130441	0.999574	-0.018935	0.933649	0.0124431	0.96581	0.0734374	0.676908
AT1G10610	-0.0401871	0.999986	0.196469	0.930831	-0.0311327	0.999574	-0.0134056	0.969316	0.236366	0.567111	-0.13791	0.54311
AT1G10620	-0.0327796	NA	-0.017597	0.965009	-0.0146848	NA	-0.457493	0.164672	-0.0708152	NA	-0.08853	NA
AT1G10630	-0.00726596	0.999986	-0.257904	0.930831	-0.124408	0.999574	0.0833584	0.398047	-0.308766	0.299086	-0.258906	0.0107921
AT1G10640	-0.0196792	0.999986	-0.033473	0.983317	-0.00180418	0.999574	-0.70478	4.86227e-06	-0.645536	0.00102211	-0.933058	1.31076e-11
AT1G10650	-0.0113478	0.999986	0.0936511	0.934854	0.121402	0.999574	0.340344	0.0429039	0.240466	0.102996	0.231015	0.0789737
AT1G10657	-0.104457	0.999986	-0.160106	0.932191	-0.117863	0.999574	-0.411438	0.334737	-1.50839	1.28711e-06	-0.879974	0.0159782
AT1G10660	-0.0252971	0.999986	-0.118446	0.937114	-0.193941	0.679512	0.088033	0.600569	-0.172554	0.5138	-0.16263	0.203021
AT1G10670	-0.0108399	0.999986	-0.21245	0.930831	0.0776752	0.999574	-0.0260827	0.856235	-0.345606	0.217918	-0.294695	0.000785419
AT1G10680	0.0992115	0.999986	0.0407408	0.981906	0.209994	0.8032	-0.772281	0.000161808	0.548762	0.28734	0.681424	0.0729759
AT1G10690	0.0152068	0.999986	0.139685	0.940446	-0.240328	0.786237	0.358553	0.369963	0.116099	0.812672	-0.132149	0.623196
AT1G10700	-0.00839201	0.999986	0.0297025	0.985311	-0.203197	0.933707	-0.132795	0.622192	0.225378	0.369712	-0.0897837	0.694
AT1G10710	-0.0184871	0.999986	0.0727087	0.961182	0.0363269	0.999574	-0.185473	0.748211	-0.0280118	0.967493	0.167858	0.74744
AT1G10715	0.022054	0.999986	NA	NA	NA	NA	-0.201002	0.728883	0.126824	NA	0.02388	NA
AT1G10717	0.00569853	0.999986	0.0210547	0.960479	0.00320821	NA	-0.940165	0.0241645	0.329788	NA	0.117597	NA
AT1G10720	0.109388	0.999986	-0.0768778	0.953678	0.0495941	0.999574	0.119304	0.372669	0.0432757	0.844841	0.252266	0.074924
AT1G10730	0.00537422	0.999986	0.0380511	0.979925	0.100564	0.999574	-0.0109515	0.95911	0.148501	0.410188	-0.0322274	0.894863
AT1G10740	-0.079504	0.999986	-0.0366293	0.98034	-0.0674134	0.999574	-0.184498	0.252626	0.118358	0.615201	0.302471	0.0151935
AT1G10745	-0.0420167	0.999986	0.0598606	0.930831	NA	NA	-0.458393	0.352784	0.116709	NA	0.02388	NA
AT1G10747	NA	NA	NA	NA	NA	NA	NA	NA	NA	NA	NA	NA
AT1G10750	-0.117889	0.999986	0.0807308	0.96423	-0.0344757	0.999574	-0.192537	0.740065	0.672438	0.0177529	-0.284996	0.130008
AT1G10760	0.0156162	0.999986	0.0163794	0.991038	0.13801	0.97997	-0.179798	0.179889	0.0409831	0.772199	-0.173985	0.0279956
AT1G10770	-0.093146	0.999986	-0.634557	0.0973511	-0.189628	0.612784	-0.943359	0.0102433	-0.92909	0.00611481	-1.01628	0.00687653
AT1G10780	0.126833	0.999986	-0.0558465	0.97176	0.127846	0.999574	0.0766701	0.818421	-0.0932896	0.738748	-0.149487	0.670767
AT1G10790	0.18896	0.999986	0.11425	0.949385	0.0608846	0.999574	-0.0404752	0.915688	1.39633	9.9616e-07	0.739385	0.00242187
AT1G10800	0.00962923	0.999986	0.0529408	0.957805	0.00139799	NA	0.710867	0.0645949	0.530807	0.301661	0.201355	0.634413
AT1G10810	0.00413206	NA	0.152387	0.932191	0.023292	0.999574	1.19777	0.00344717	-1.51492	6.30107e-06	-0.56457	0.0837783
AT1G10820	0.113121	0.999986	0.000271339	0.999705	0.100601	0.999574	0.080688	0.563791	0.144453	0.441538	-0.128403	0.399946
AT1G10830	-0.104349	0.999986	-0.0364794	0.979275	-0.0940196	0.999574	-0.303094	0.0125971	-0.0011783	0.995901	-0.0675112	0.741487
AT1G10840	-0.0322115	0.999986	-0.215734	0.930831	-0.0244699	0.999574	-0.180458	0.0349392	-0.330663	0.255741	-0.161472	0.0945995
AT1G10850	-0.188667	0.999986	-0.0143229	0.991038	0.139321	0.999574	-0.713103	0.00155701	-0.13748	0.410183	-0.299455	0.0155401
AT1G10865	0.0662652	0.999986	0.00327863	0.997258	0.00701721	0.999574	-0.0599375	0.795307	0.0313034	0.89798	-1.24649e-05	0.999933
AT1G10870	-0.000616202	0.999986	0.0443673	0.964764	0.0388207	0.999574	-0.267272	0.00668058	-0.00469982	0.98137	-0.0584833	0.70029
AT1G10875	-0.000916697	NA	0.074636	0.966044	0.00284511	0.999574	0.441971	0.303295	-0.108783	0.861786	-0.414293	0.191898
AT1G10880	-0.17688	0.999986	0.0479635	0.960689	0.0822359	0.999574	0.752842	0.0459519	-0.455437	0.0241267	-1.75185	1.92543e-07
AT1G10890	0.0917143	0.999986	-0.0288865	0.984605	0.161363	0.92745	0.052711	0.65573	0.0560519	0.826228	0.0737721	0.616922
AT1G10900	0.00321542	0.999986	0.153992	0.930831	0.0686967	0.999574	0.173535	0.222346	0.260237	0.304606	0.492216	7.0502e-05
AT1G10910	-0.0403993	0.999986	0.0356314	0.975858	0.0593303	0.999574	-0.0957027	0.54115	-0.0380197	0.848078	-0.104038	0.477101
AT1G10920	0.0108239	0.999986	0.148407	0.934568	0.0404476	0.999574	-0.0166324	0.964246	0.352974	0.290945	0.118094	0.738741
AT1G10930	0.0481578	0.999986	0.121431	0.940446	0.00476934	0.999574	-0.157411	0.274699	-0.119442	0.72325	-0.224748	0.228741
AT1G10940	0.0308863	0.999986	0.00430433	0.996905	0.13112	0.971303	0.205288	0.00928239	0.0827701	0.655786	0.173894	0.0844944
AT1G10950	-0.0522561	0.999986	-0.154323	0.930831	0.0177981	0.999574	-0.0184824	0.872946	-0.295245	0.0998287	-0.269243	0.000380231
AT1G10960	-0.193846	0.999986	-0.200771	0.930831	0.0899719	0.999574	0.28263	0.00125547	-0.321	0.261514	0.0578537	0.732842
AT1G10970	0.0109134	0.999986	0.140635	0.930831	-0.105246	0.999574	0.415826	0.0117989	0.978535	4.77936e-09	-0.128843	0.455056
AT1G10980	0.0817199	0.999986	0.0724354	0.957805	0.0340253	0.999574	0.26959	0.628599	0.602441	0.248655	0.00337015	0.995657
AT1G10990	0.00785835	0.999986	0.201472	0.930831	0.105568	0.999574	0.163262	0.797344	-0.103572	0.849913	-0.663405	0.0977767
AT1G11000	-0.302218	0.707258	-0.0663271	0.960479	-0.0313371	0.999574	-0.116918	0.717445	-0.661591	0.000109012	-0.222576	0.338396
AT1G11020	-0.00571514	0.999986	-0.105789	0.932191	-0.132425	0.999574	0.0572716	0.740968	-0.0243852	0.906029	0.247183	0.106653
AT1G11040	-0.0316081	NA	NA	NA	NA	NA	-0.26862	NA	NA	NA	0.02388	NA
AT1G11050	0.0121794	0.999986	-0.0578197	0.979144	-0.0384368	0.999574	-0.0549696	0.890645	-0.0703542	0.872519	0.0246268	0.934075
AT1G11060	0.092129	0.999986	-0.018533	0.988958	-0.087583	0.999574	0.063129	0.737582	-0.036804	0.862719	-0.0405137	0.820705
AT1G11070	0.172481	0.999986	0.139474	0.932191	0.0143376	0.999574	0.255128	0.177518	-0.0765695	0.726379	-0.897594	8.39435e-11
AT1G11080	-0.13634	0.999986	-0.143269	0.935679	-0.457669	0.0414922	-0.700859	3.05262e-06	-0.445172	0.0136119	-0.656242	0.0576367
AT1G11090	0.125363	0.999986	-0.12771	0.932191	0.153214	0.999574	0.117252	0.462578	-0.163613	0.542032	0.346889	0.00881414
AT1G11100	-0.00785966	0.999986	0.0241324	0.990184	0.0914092	0.999574	0.389185	0.0288076	0.759668	0.00319278	0.868476	1.32936e-05
AT1G11110	0.0205876	NA	-0.00830156	NA	0.00320821	NA	0.0795044	NA	-0.0101892	NA	NA	NA
AT1G11112	-0.0406356	0.999986	-0.216202	0.930831	-0.00431604	0.999574	-0.31064	0.575552	-0.833874	0.0106654	0.164525	0.715664
AT1G11120	-0.0708175	0.999986	-0.00171059	0.998264	0.141947	0.999574	-0.196478	0.687525	-0.648513	0.0106782	-0.107568	0.709245
AT1G11125	-0.0671457	0.999986	-0.0633583	0.972209	-0.0783493	0.999574	-0.106594	0.871851	-0.0338092	0.958344	-0.66421	0.11226
AT1G11130	-0.074057	0.999986	-0.0718307	0.964764	-0.0112158	0.999574	0.109642	0.592584	-0.254705	0.325896	-0.0743717	0.719405
AT1G11145	-0.00886428	NA	-0.025686	0.975614	0.0495059	NA	0.237166	0.595552	-0.0603782	0.914096	0.000552575	NA
AT1G11160	0.0478518	0.999986	0.139117	0.940446	0.0171812	0.999574	0.419827	0.104295	0.259859	0.508287	0.380352	0.181005
AT1G11170	-0.107738	0.999986	-0.058403	0.97584	0.156503	0.943036	1.1914	0.00108357	0.710216	0.0102695	0.774655	3.82631e-33
AT1G11180	0.00416407	0.999986	-0.0545922	0.975803	-0.161068	0.999574	-0.295316	0.154048	-0.205068	0.4637	-0.016854	0.967138
AT1G11190	0.503765	0.0200617	0.0173973	0.99301	-0.120036	0.999574	1.85617	1.10527e-37	0.830929	0.00767172	0.0664226	0.618896
AT1G11200	-0.051268	0.999986	-0.0965768	0.937114	-0.123544	0.999574	-0.167264	0.336873	0.0146399	0.95101	-0.213334	0.234239
AT1G11210	0.00857793	0.999986	-0.150638	0.930831	-0.0665589	0.999574	0.209664	0.219933	0.0554548	0.786755	0.604178	8.53174e-07
AT1G11220	0.00681714	0.999986	0.00755838	0.996843	0.0741971	0.999574	0.243023	0.522726	-0.235091	0.418733	-0.141132	0.766567
AT1G11230	0.0032297	NA	NA	NA	NA	NA	0.0250611	NA	0.0294573	NA	NA	NA
AT1G11240	0.0438609	0.999986	0.138618	0.930831	0.0645797	0.999574	-0.107556	0.430985	0.0154327	0.951499	-0.0688822	0.691379
AT1G11250	-0.0129089	NA	-0.0186754	0.979494	-0.00779779	NA	-0.0445601	NA	-0.0652991	NA	-0.0609094	NA
AT1G11260	-0.157987	0.999986	-0.305618	0.930831	-0.167691	0.972538	-1.12086	0.00231076	-2.08087	5.62236e-30	-1.38661	2.33676e-05
AT1G11270	0.119542	0.999986	0.117059	0.940446	0.120154	0.999574	0.330175	0.0874268	0.181856	0.449808	0.340202	0.103629
AT1G11280	-0.0120344	0.999986	0.0396554	0.980758	-0.0234875	0.999574	0.0562094	0.775003	-0.0164722	0.954295	0.169755	0.173199
AT1G11290	0.0232137	0.999986	0.0170136	0.99301	0.0481173	0.999574	-0.106877	0.785918	-0.0599437	0.885126	0.00938519	0.985813
AT1G11300	0.0425481	0.999986	0.180157	0.930831	0.0335484	0.999574	-0.0584065	0.914766	0.0027431	0.995506	0.140136	0.560522
AT1G11303	-0.00996593	NA	0.00807341	0.984605	0.00948054	NA	-0.249671	0.615648	0.380055	NA	0.0394926	NA
AT1G11310	-0.0866618	0.999986	-0.16399	0.930831	-0.0170085	0.999574	-0.359168	0.0137458	-0.51352	1.242e-05	-0.391903	0.000533319
AT1G11320	0.111665	0.999986	0.162116	0.930831	-0.0541683	0.999574	0.20262	0.435133	0.300652	0.337993	0.0677338	0.837144
AT1G11330	-0.0180217	0.999986	-0.104469	0.940446	-0.0235568	0.999574	-0.712211	5.31995e-05	-0.133233	0.559276	0.268401	0.0247149
AT1G11340	-0.00927533	NA	-0.0293932	0.975858	-0.0178576	NA	-0.0619395	NA	0.167248	0.763049	0.115604	0.793103
AT1G11350	0.012663	0.999986	0.216749	0.930831	0.0380299	0.999574	-0.458012	0.0145486	0.214475	0.610275	-0.161913	0.5175
AT1G11360	-0.0977207	0.999986	-0.23979	0.930831	-0.0323245	0.999574	-0.0943624	0.423602	-0.326863	0.178517	-0.219494	0.0571134
AT1G11362	-0.0636416	0.999986	-0.0396734	0.969436	-0.0119646	NA	-0.246022	0.672561	-0.108604	0.835479	-0.0888016	NA
AT1G11370	-0.000803631	NA	NA	NA	-0.000357249	NA	-0.00668758	NA	NA	NA	0.00092338	NA
AT1G11380	-0.170849	0.999986	0.160989	0.931811	-0.101048	0.999574	-0.260945	0.346273	0.0259761	0.955493	-0.126885	0.673192
AT1G11390	0.140776	0.999986	0.12725	0.932191	-0.0527418	0.999574	0.333185	0.0197308	0.382462	0.0523592	0.236617	0.177151
AT1G11400	0.0928403	0.999986	-0.121479	0.932191	0.068099	0.999574	-0.412601	0.00386974	-0.565925	0.00249633	-0.10862	0.506729
AT1G11410	-0.0371636	0.999986	-0.083196	0.959871	0.0718524	0.999574	-0.41028	0.0385252	-0.89587	0.000300965	0.170541	0.54761
AT1G11420	0.100582	0.999986	0.0289403	0.980636	0.0811479	0.999574	0.314232	0.168593	-0.028581	0.878121	-0.0353876	0.833821
AT1G11430	0.00443747	0.999986	-0.278012	0.930831	-0.130387	0.999574	0.030596	0.831797	-0.439804	0.145286	-0.186221	0.0911584
AT1G11440	0.087352	0.999986	0.204152	0.930831	0.0154415	0.999574	-0.052228	0.910832	0.794237	0.019615	0.926006	0.000376681
AT1G11450	-0.106977	0.999986	0.204828	0.930831	-0.00667607	0.999574	2.73921	2.98261e-33	1.04107	5.48645e-06	0.175013	0.400293
AT1G11460	NA	NA	0.0138941	NA	-0.0296826	0.999574	0.0250611	NA	0.303636	NA	0.884919	0.0246983
AT1G11470	NA	NA	-0.0157001	NA	NA	NA	0.0942351	NA	0.0474812	NA	NA	NA
AT1G11475	-0.0795017	0.999986	-0.194959	0.930831	-0.13996	0.999574	-0.245146	0.00814242	-0.14524	0.634291	0.069669	0.671279
AT1G11480	0.0414647	0.999986	0.00708066	0.995836	0.106653	0.999574	-0.0812517	0.503129	-0.105302	0.484268	0.0289351	0.833821
AT1G11490	0.0393435	NA	0.0417628	NA	0.00320821	NA	0.480873	0.289736	0.0294573	NA	NA	NA
AT1G11500	0.0687135	0.999986	0.0419492	0.955541	-0.00730653	NA	-0.00527904	0.994325	-0.0701922	NA	-0.0502573	NA
AT1G11510	0.0596032	0.999986	-0.00953718	0.990342	0.0134557	NA	-0.235802	0.696643	0.10803	NA	0.12747	NA
AT1G11520	-0.000139914	NA	NA	NA	0.00320821	NA	-0.0267634	NA	NA	NA	NA	NA
AT1G11530	-0.147547	0.999986	0.121917	0.934854	-0.0321985	0.999574	-0.443753	0.0197364	-0.189232	0.405156	-0.202397	0.29578
AT1G11540	0.0152425	0.999986	0.112702	0.951253	0.0943409	0.999574	0.295264	0.272881	0.0320721	0.954769	0.513557	0.245094
AT1G11545	0.0197159	0.999986	0.0978689	0.959159	-0.0567365	0.999574	0.190181	0.677609	0.632449	0.0488619	0.6285	0.00403169
AT1G11560	0.0032297	NA	0.0138941	NA	NA	NA	0.0250611	NA	0.0294573	NA	NA	NA
AT1G11570	0.0293894	0.999986	0.0133263	0.990707	0.0437138	NA	-0.0912318	0.893542	-0.245784	0.595932	0.0943668	NA
AT1G11572	NA	NA	0.00649552	NA	-0.00801446	NA	0.141559	NA	0.0294573	NA	-0.0472761	NA
AT1G11580	0.0239608	0.999986	0.240292	0.930831	0.0179656	0.999574	0.301731	0.120614	0.402409	0.0110893	1.11773	7.11645e-14
AT1G11590	-0.1048	0.999986	0.134499	0.940446	0.0852987	0.999574	-2.62412	6.15656e-33	-1.26914	0.000311216	-0.436983	0.283248
AT1G11591	0.117392	0.999986	-0.0940775	0.932191	0.0269311	NA	0.0692802	0.921649	-0.398004	0.423256	0.0840736	NA
AT1G11593	0.0446843	0.999986	0.0339417	0.985925	0.0443537	0.999574	-0.056381	0.914809	0.450257	0.217131	-0.15489	0.705061
AT1G11600	0.00367463	NA	NA	NA	NA	NA	-0.00025452	NA	0.0294573	NA	NA	NA
AT1G11608	0.0122711	NA	0.0109881	0.984605	0.00320821	NA	0.346387	0.385057	0.189783	NA	0.0626566	NA
AT1G11610	NA	NA	NA	NA	NA	NA	NA	NA	NA	NA	NA	NA
AT1G11620	-0.0280545	0.999986	0.10727	0.930831	0.00709773	NA	0.00322002	0.996424	0.0440998	NA	NA	NA
AT1G11630	-0.0596312	0.999986	0.095429	0.940446	0.074299	0.999574	0.0416287	0.86477	0.0446211	0.859442	0.106933	0.627806
AT1G11650	-0.0704941	0.999986	-0.24479	0.930831	-0.00403157	0.999574	-0.0681839	0.518954	-0.362654	0.20439	-0.119401	0.176792
AT1G11655	NA	NA	NA	NA	NA	NA	NA	NA	NA	NA	NA	NA
AT1G11660	0.0360298	0.999986	0.0172267	0.989014	0.155975	0.865854	0.0943911	0.487429	0.0834942	0.606124	0.176814	0.129092
AT1G11670	-0.252041	0.632591	-0.0879017	0.940446	0.0940134	0.999574	-0.317076	0.0220226	-0.124983	0.495454	-0.352996	0.00272556
AT1G11680	0.0354984	0.999986	-0.114392	0.940446	0.121012	0.999574	-0.0253404	0.828276	-0.328488	0.144393	-0.368222	3.39937e-05
AT1G11684	-0.000233289	NA	-0.00830156	NA	NA	NA	-0.0267634	NA	-0.0299573	NA	NA	NA
AT1G11690	0.0342192	0.999986	0.00649552	NA	NA	NA	-0.497361	0.270163	0.0294573	NA	NA	NA
AT1G11700	0.0853787	0.999986	0.0389802	0.984354	0.0822761	0.999574	0.409422	0.0481658	0.83028	7.63965e-05	1.30368	5.47262e-17
AT1G11710	0.0588814	0.999986	0.169616	0.930831	-0.0290456	0.999574	0.439295	0.0537938	0.607737	0.0711457	0.327648	0.252462
AT1G11720	0.0435681	0.999986	-0.00994789	0.99301	-0.00973383	0.999574	-0.188846	0.0447081	-0.212279	0.116746	-0.345245	4.8636e-05
AT1G11730	0.0433953	0.999986	-0.0904599	0.959871	-0.00226153	0.999574	0.474174	0.225084	-0.45984	0.144215	0.00451633	0.992572
AT1G11740	0.0492351	0.999986	0.269659	0.930831	0.0844592	0.999574	-0.0817186	0.849731	0.743678	0.0258835	0.127487	0.801702
AT1G11750	-0.0589694	0.999986	-0.211767	0.930831	-0.0474213	0.999574	-0.0841199	0.422091	-0.413552	0.0478761	-0.291457	0.00245276
AT1G11755	0.00062378	0.999986	0.0201209	0.989568	-0.0479032	0.999574	-0.00400631	0.989146	0.251309	0.21122	-0.0531866	0.833262
AT1G11760	-0.0329877	0.999986	-0.114873	0.940446	0.0185047	0.999574	-0.214295	0.290583	-0.275354	0.286972	0.0338767	0.896417
AT1G11765	-0.0834818	0.999986	-0.319841	0.910509	-0.0869985	0.935426	-1.39943	0.000469048	-1.11005	0.012841	-0.819621	0.0225851
AT1G11770	-0.0807315	0.999986	-0.160142	0.930831	-0.0902822	0.854653	-0.987406	0.0153384	-0.662045	0.0908057	-0.677829	0.0423507
AT1G11780	0.150851	0.999986	0.0687196	0.964764	0.0279279	0.999574	0.162212	0.412409	0.251981	0.308725	0.178065	0.361998
AT1G11785	-0.0739108	0.999986	0.0638124	0.955508	-0.0121739	0.999574	-0.279797	0.625263	0.265981	0.638424	0.697424	0.0738444
AT1G11790	0.0201243	0.999986	-0.00769948	0.995836	-0.0382029	0.999574	0.179901	0.226595	0.129791	0.481789	0.128844	0.23873
AT1G11800	0.0534565	0.999986	-0.0948906	0.937511	0.0344028	0.999574	-0.0684863	0.744292	-0.0704106	0.733554	0.255296	0.138475
AT1G11810	0.124087	0.999986	0.210092	0.930831	0.0911345	0.999574	-0.390164	0.435133	0.408555	0.462593	-0.0706936	0.884511
AT1G11820	-0.138688	0.999986	-0.190535	0.930831	-0.0555821	0.999574	0.0987433	0.596636	-0.301426	0.0656768	-0.205457	0.0470717
AT1G11840	-0.0375805	0.999986	-0.259742	0.930831	0.0125998	0.999574	-0.304526	1.87206e-09	-0.370793	0.310718	0.228984	0.00252933
AT1G11850	-0.0518344	0.999986	-0.0909119	0.932191	-0.0131458	NA	-0.344694	0.50638	-0.499708	0.334657	-0.0925022	NA
AT1G11860	-0.106577	0.999986	-0.229369	0.930831	-0.0243231	0.999574	-0.275377	0.0766727	-0.507149	0.054141	-0.49808	8.01986e-10
AT1G11870	-0.00743909	0.999986	0.039111	0.979494	-0.0994832	0.999574	-0.245383	0.124315	-0.0653082	0.812883	-0.3499	0.025662
AT1G11880	-0.0682648	0.999986	0.014995	0.99301	-0.0158874	0.999574	0.0638885	0.842608	0.0969947	0.740897	0.0652269	0.809263
AT1G11890	-0.00406911	0.999986	-0.0499228	0.97145	0.0740465	0.999574	0.0654812	0.683907	-0.0760725	0.750413	-0.108229	0.449844
AT1G11900	0.0508318	0.999986	0.0440519	0.982215	0.0589585	0.999574	-0.0710917	0.847251	-0.0191889	0.961955	0.0479693	0.89611
AT1G11905	-0.0516332	0.999986	-0.137791	0.935679	0.0996057	0.999574	-0.106058	0.505825	-0.255896	0.42682	-0.14014	0.436405
AT1G11910	-0.0862181	0.999986	-0.353174	0.930831	-0.164887	0.90383	0.0798569	0.452282	-0.152905	0.64479	-0.134506	0.154572
AT1G11915	0.0189478	0.999986	-0.0312865	0.934955	5.96281e-05	NA	0.166159	0.796488	-0.0574674	NA	0.342134	0.351024
AT1G11920	-0.00685243	NA	NA	NA	-0.00380161	NA	-0.0526756	NA	NA	NA	0.0461775	NA
AT1G11925	-0.0277722	NA	-0.104838	0.940446	-0.104059	0.999574	-0.51401	0.237228	-1.05496	0.0170933	-0.717924	0.0787397
AT1G11930	0.0379301	0.999986	-0.122937	0.940446	-0.0280587	0.999574	-0.213977	0.0394882	-0.192136	0.49398	0.0211746	0.90244
AT1G11940	-0.0382072	0.999986	0.0615459	0.95392	0.0610128	0.999574	0.196831	0.143922	0.111587	0.51426	0.231169	0.0933421
AT1G11950	-0.0784635	0.999986	0.0405467	0.979091	0.0754744	0.999574	-0.0440489	0.87223	-0.195528	0.367073	-0.191005	0.444906
AT1G11960	-0.00766957	0.999986	-0.0220491	0.988494	0.0965513	0.999574	0.469866	0.0025207	0.319955	0.141794	0.562345	1.7025e-05
AT1G11970	NA	NA	NA	NA	NA	NA	NA	NA	NA	NA	NA	NA
AT1G11980	NA	NA	NA	NA	0.00320821	NA	NA	NA	NA	NA	NA	NA
AT1G11990	0.0462897	0.999986	0.123241	0.930831	0.105202	0.999574	1.39517	3.16324e-11	-0.322077	0.077262	-1.37505	1.16261e-09
AT1G12000	0.0123862	0.999986	-0.288694	0.930831	0.086774	0.999574	-0.0807525	0.396021	-0.546106	0.0579324	-0.207855	0.0206256
AT1G12010	0.124535	0.999986	-0.367084	0.930831	0.0251178	0.999574	0.566094	0.0543728	2.30657	2.43011e-19	0.538517	3.06562e-16
AT1G12020	-0.147968	0.999986	0.282015	0.930831	0.0155204	0.999574	-0.31207	0.572271	0.254733	0.629485	-0.375528	0.418675
AT1G12030	0.0057602	NA	0.197455	0.930831	0.0271977	0.999574	0.930622	0.0292566	2.18163	2.54511e-08	0.985974	0.00959939
AT1G12040	NA	NA	NA	NA	0.00320821	NA	NA	NA	NA	NA	NA	NA
AT1G12050	-0.0299594	0.999986	-0.162435	0.930831	0.04616	0.999574	-0.317598	1.04584e-05	-0.372679	0.0956051	-0.250271	0.0169696
AT1G12060	0.152842	0.999986	-0.107884	0.955309	0.06103	0.999574	0.440878	0.292193	0.376204	0.328031	0.358523	0.331769
AT1G12064	-0.0465316	NA	-0.264578	0.930831	-0.330362	0.227078	0.0108806	0.988255	0.177281	0.61696	0.212809	0.207536
AT1G12070	-0.0319438	NA	0.0250466	0.989703	-0.0791161	0.999574	-0.288721	0.599699	0.533144	0.266917	0.182631	0.647396
AT1G12080	0.0212088	0.999986	-0.222475	0.930831	0.150329	0.999574	0.119685	0.840382	-0.772876	0.0272345	-1.68561	5.14892e-37
AT1G12090	-0.00865984	0.999986	0.17186	0.930831	-0.00246113	0.999574	-1.2697	3.79972e-08	-0.0322099	0.940056	0.163034	0.492723
AT1G12100	-0.000155782	NA	NA	NA	NA	NA	-0.0267634	NA	NA	NA	NA	NA
AT1G12110	-0.0739815	0.999986	-0.0794394	0.940446	0.105912	0.999574	0.615743	0.0324034	-0.33473	0.0111148	0.461288	1.15448e-05
AT1G12120	-0.0503387	0.999986	-0.0564767	0.964764	0.0321897	0.999574	-0.0154244	0.910871	-0.318428	0.0829187	-0.191003	0.0841858
AT1G12130	-0.0175685	NA	0.0677086	0.960479	0.0327994	0.999574	0.496593	0.328436	0.406533	0.463895	0.455957	0.26405
AT1G12140	0.0391074	0.999986	0.0231409	0.984605	-0.0535165	0.999574	0.667372	0.000171006	0.430638	0.000850406	0.609444	3.25225e-09
AT1G12150	0.112927	0.999986	0.143055	0.932191	-0.0995985	0.999574	0.522738	0.159746	0.163861	0.62109	0.183052	0.513927
AT1G12160	-0.0784828	0.999986	0.260535	0.930831	0.0624964	0.999574	-0.144746	0.559044	0.0442031	0.900604	-0.626818	0.0260023
AT1G12170	0.268796	0.899191	-0.120979	0.930831	0.0281914	NA	-0.56528	0.0394489	-0.374511	0.49157	NA	NA
AT1G12180	-0.0283691	0.999986	0.422336	0.809995	0.0363916	0.999574	-0.748438	0.0375306	0.764137	0.122244	0.138244	0.797113
AT1G12190	0.0890873	0.999986	-0.16205	0.930831	0.0238274	NA	-0.760774	0.00165855	-0.245166	0.630749	-0.0230925	NA
AT1G12200	-0.043642	0.999986	-0.249611	0.930831	0.134563	0.999574	0.237257	0.358604	-0.236668	0.386606	-0.22544	0.165195
AT1G12210	0.00926472	0.999986	0.233006	0.930831	0.00222259	0.999574	0.135332	0.674395	0.571203	0.0366589	0.552006	0.0254134
AT1G12211	0.053271	0.999986	0.210225	0.930831	0.107241	0.999574	0.283429	0.598816	1.03915	0.026006	0.815969	0.0416475
AT1G12220	0.0683994	0.999986	0.000350989	0.999705	0.0793771	0.999574	-0.0195809	0.963689	0.0661688	0.885113	0.101928	0.800385
AT1G12230	-0.0802048	0.999986	-0.320933	0.930831	-0.0350222	0.999574	0.17383	0.313462	-0.702509	0.0118891	-0.506799	5.93768e-12
AT1G12240	0.0441763	0.999986	0.0462282	0.968503	-0.239145	0.741136	0.168919	0.382995	0.455852	0.000116797	0.464573	0.000468324
AT1G12244	0.0480402	0.999986	-0.0376943	0.982215	-0.0803636	0.999574	-0.125928	0.662653	-0.15708	0.560389	0.0464994	0.889519
AT1G12250	-0.0160056	0.999986	-0.167077	0.930831	-0.115879	0.999574	0.112386	0.573542	-0.243345	0.320992	0.0295088	0.888791
AT1G12260	0.02093	0.999986	0.150208	0.930831	0.0543824	0.999574	-0.0408941	0.929863	0.464358	0.374975	0.22421	0.661845
AT1G12270	-0.0832265	0.999986	-0.141767	0.930831	0.0694769	0.999574	-0.28364	0.000176935	-0.221939	0.325165	-0.137236	0.374077
AT1G12280	-0.0169447	0.999986	0.0249765	0.989703	-0.00118205	0.999574	0.0705371	0.840426	0.259666	0.397553	0.0927422	0.786034
AT1G12290	-0.00433873	0.999986	0.156621	0.932191	-0.0875617	0.999574	0.152284	0.69956	0.635938	0.0687356	-0.261189	0.478313
AT1G12300	-0.0509187	0.999986	0.0445174	0.980758	0.00203834	0.999574	0.0291964	0.920704	0.16944	0.546642	0.0548706	0.842663
AT1G12310	0.0168945	0.999986	-0.139021	0.930831	-0.107143	0.999574	-0.0512022	0.709366	-0.311673	0.174369	-0.213395	0.0479269
AT1G12320	0.00502076	0.999986	0.405485	0.930831	0.0810177	0.999574	0.1681	0.56216	0.609289	0.0553756	0.492115	0.0899493
AT1G12330	0.00425816	0.999986	0.153779	0.930831	0.109185	0.999574	-0.504197	1.55132e-05	0.0364742	0.868477	-1.05845	2.5046e-23
AT1G12340	0.0146855	NA	-0.023793	0.980858	-0.0338301	NA	-0.112702	NA	-0.110044	NA	-0.307166	NA
AT1G12350	-0.0205083	0.999986	-0.159026	0.930831	-0.152868	0.999574	-0.056441	0.798252	-0.111909	0.584572	-0.248311	0.0815602
AT1G12360	0.0244787	0.999986	0.00185353	0.998235	0.0605442	0.999574	-0.0922086	0.312179	-0.149852	0.256148	-0.136686	0.200381
AT1G12370	0.0244017	0.999986	0.0251882	0.989776	0.058695	0.999574	-0.322909	0.160222	-0.247607	0.469338	-0.0991309	0.829213
AT1G12380	0.111583	0.999986	0.185788	0.930831	0.170798	0.999574	0.107945	0.446223	-0.0053219	0.987288	-0.11916	0.605748
AT1G12390	-0.0358867	0.999986	-0.157914	0.930831	0.0268132	0.999574	-0.0766835	0.715557	-0.209845	0.467553	0.0489647	0.818143
AT1G12400	0.00170624	0.999986	0.275669	0.930831	0.0609424	0.999574	0.211735	0.313094	0.300755	0.12797	0.116153	0.642456
AT1G12410	-0.0794691	0.999986	-0.225242	0.930831	-0.042227	0.999574	-0.0955696	0.397468	-0.466877	0.0476909	-0.28235	0.00442874
AT1G12411	NA	NA	NA	NA	NA	NA	NA	NA	NA	NA	NA	NA
AT1G12420	-0.00814041	0.999986	-0.0479201	0.98034	-0.137279	0.999574	0.508806	9.7535e-05	0.846594	0.000383237	-0.258984	0.141226
AT1G12430	-0.0147017	0.999986	-0.0465717	0.965009	-0.0346318	0.999574	-0.152435	0.263303	-0.0940518	0.620911	-0.0218922	0.888996
AT1G12440	-0.0635657	0.999986	-0.194829	0.930831	-0.189354	0.777952	-0.129512	0.404796	-0.318492	0.192226	-0.184782	0.0948234
AT1G12450	-0.0479283	0.999986	0.0405334	0.979703	-0.131871	0.999574	-0.0050596	0.986801	0.465557	0.0159999	0.350483	0.00188678
AT1G12460	-0.00632754	0.999986	-0.0477271	0.979237	0.0465371	0.999574	-0.811049	3.85694e-05	0.151743	0.644888	0.264655	0.313161
AT1G12470	0.010487	0.999986	-0.083585	0.940446	0.0806743	0.999574	0.122781	0.231547	0.035581	0.876363	0.1255	0.248798
AT1G12480	0.0193857	0.999986	0.134457	0.931595	-0.0655847	0.999574	0.670674	0.12331	0.647075	0.207636	0.180135	0.732842
AT1G12490	0.0114596	NA	-0.0176624	0.965009	0.0138146	NA	0.147135	0.727687	0.00305791	NA	0.0860616	NA
AT1G12500	-0.00834989	0.999986	0.166697	0.930831	0.249352	0.753019	0.156463	0.418621	0.185804	0.401295	1.07178	4.49218e-10
AT1G12520	-0.050826	0.999986	-0.227039	0.930831	-0.0286034	0.999574	-0.0287851	0.826076	-0.471899	0.0286201	-0.05129	0.711376
AT1G12530	0.0690151	0.999986	0.0102241	0.994359	0.158429	0.999574	-0.00120844	0.996424	0.00300778	0.991084	0.160039	0.445854
AT1G12540	0.0032297	NA	NA	NA	NA	NA	NA	NA	NA	NA	NA	NA
AT1G12550	0.0282184	0.999986	-0.00396983	0.996905	0.113275	0.999574	-0.121487	0.357442	-0.294795	0.0757573	-0.106195	0.481897
AT1G12560	NA	NA	NA	NA	NA	NA	NA	NA	0.0294573	NA	NA	NA
AT1G12570	-0.0504971	0.999986	0.0690579	0.956371	-0.0237532	0.999574	0.448197	0.374889	0.511617	0.335858	0.140632	0.79087
AT1G12580	-0.0587828	0.999986	0.142192	0.930831	0.166636	0.863754	-0.071108	0.750132	-0.0674265	0.74071	-0.377115	0.00264391
AT1G12600	-0.0528873	0.999986	-0.0451082	0.977144	-0.0865025	0.999574	-0.496626	0.116202	-0.540067	0.0212892	-0.104105	0.570908
AT1G12610	-0.0222661	NA	-0.0225808	0.940446	-0.00380161	NA	0.401587	0.385027	0.15794	0.679557	0.000497019	NA
AT1G12615	NA	NA	NA	NA	NA	NA	NA	NA	NA	NA	0.02388	NA
AT1G12620	-0.0112816	0.999986	0.0966788	0.953272	0.16043	0.999574	0.16948	0.388397	0.19166	0.546849	0.280138	0.172553
AT1G12630	-0.00685243	NA	NA	NA	-0.00380161	NA	-0.0305811	NA	0.0294573	NA	-0.0230925	NA
AT1G12640	0.0330503	0.999986	-0.186767	0.930831	-0.0924566	0.999574	-0.00427839	0.981135	0.129442	0.593353	0.305742	0.00369359
AT1G12650	-0.0212814	0.999986	0.0555782	0.964764	0.0717834	0.999574	-0.146975	0.27459	-0.0177335	0.930578	-0.0318445	0.876239
AT1G12660	0.0032297	NA	NA	NA	NA	NA	0.0250611	NA	NA	NA	NA	NA
AT1G12663	-0.00349172	NA	NA	NA	NA	NA	-0.0267634	NA	0.0294573	NA	NA	NA
AT1G12665	0.0228553	0.999986	0.0138941	NA	0.00571336	NA	0.030884	0.967096	NA	NA	0.100922	NA
AT1G12672	-0.0114477	0.999986	-0.014763	0.991038	0.00485473	NA	-0.48277	0.34715	-0.300395	0.597268	0.218664	NA
AT1G12680	0.00129379	0.999986	0.0218044	0.986098	0.0733059	0.999574	0.163276	0.141327	0.0372745	0.860417	-0.0478574	0.755094
AT1G12700	0.177221	0.999986	0.032911	0.985311	0.00180491	0.999574	0.0398446	0.908675	0.0087148	0.983004	0.030106	0.937088
AT1G12710	-0.0507277	0.999986	0.100402	0.940446	-0.0806803	0.999574	-0.337968	0.0033726	0.336503	0.0978022	-0.0449138	0.840501
AT1G12730	-0.175458	0.999986	0.0283033	0.985631	-0.02226	0.999574	-0.152036	0.457891	-0.0225582	0.938362	0.0201208	0.944155
AT1G12740	-0.015405	NA	0.152319	0.931811	0.0398344	0.999574	0.0857441	0.863896	-0.366499	0.515657	0.0691588	0.905158
AT1G12750	0.13993	0.999986	0.1006	0.948264	-0.185491	0.92174	0.135431	0.663844	-0.330272	0.127059	-0.287395	0.0848222
AT1G12760	0.0242975	0.999986	-0.126646	0.930831	-0.0706667	0.999574	0.340757	0.00358595	-0.00583439	0.981652	0.0577773	0.695193
AT1G12770	0.0352922	0.999986	0.0149544	0.989986	0.0832611	0.999574	-0.169435	0.16805	-0.211802	0.205517	-0.0114052	0.954623
AT1G12775	0.165058	0.999986	0.0662973	0.971392	0.0524576	0.999574	0.178845	0.460424	0.122127	0.687143	0.255697	0.298981
AT1G12780	-0.176909	0.999986	-0.0894358	0.957221	-0.181662	0.711261	-0.338786	0.0729798	0.217667	0.463957	-0.831436	8.29943e-27
AT1G12790	-0.0473197	0.999986	0.188046	0.930831	0.169564	0.999574	-0.241503	0.523954	0.176056	0.736588	-0.303243	0.363349
AT1G12800	-0.155148	0.943002	-0.160073	0.930831	0.0767695	0.999574	-0.10035	0.2964	-0.569699	0.00136174	-0.499144	1.23332e-06
AT1G12805	-0.199425	0.502525	0.0883197	0.960479	0.0784134	0.999574	1.55015	1.50125e-05	-0.11977	0.747671	-0.05878	0.865438
AT1G12810	-0.04918	0.999986	-0.0520501	0.979402	0.0275008	0.999574	0.0583205	0.794025	0.0495693	0.890125	-0.159093	0.689445
AT1G12820	0.0218526	0.999986	-0.0343691	0.981906	-0.0577619	0.999574	-0.00754927	0.96167	-0.145475	0.449104	-0.133717	0.351401
AT1G12830	0.0183169	0.999986	0.0214925	0.979091	0.123636	0.999574	-0.293703	0.00342568	0.0684152	0.876085	0.0613075	0.774929
AT1G12840	-0.0409533	0.999986	-0.240239	0.930831	-0.150109	0.813502	0.0415046	0.639029	-0.201595	0.47997	-0.08606	0.407139
AT1G12845	-0.0443154	0.999986	-0.166144	0.930831	-0.103334	0.999574	-0.91786	0.00830057	0.217716	0.692352	0.285092	0.123143
AT1G12850	0.0279433	0.999986	-0.0373959	0.978418	-0.0859732	0.999574	-0.0343001	0.843753	-0.162076	0.36566	-0.0489071	0.793681
AT1G12855	0.0477494	NA	0.0143495	NA	0.0104817	NA	0.0874698	0.85253	0.0294573	NA	NA	NA
AT1G12860	-0.141464	0.999986	-0.0628642	0.955376	-0.0161164	0.999574	-0.396115	0.00488908	-0.470544	0.000207334	-0.391785	0.000543009
AT1G12870	NA	NA	NA	NA	0.00320821	NA	NA	NA	0.0294573	NA	NA	NA
AT1G12880	-0.0390855	0.999986	0.141399	0.93438	-0.118712	0.999574	-0.485334	0.000878088	0.128297	0.69693	0.287994	0.224957
AT1G12890	0.0456777	0.999986	0.0962501	0.951253	-0.0749331	0.999574	-0.997714	0.000532022	0.298039	0.602707	0.0222215	0.972531
AT1G12900	-0.202483	0.645107	-0.376486	0.930831	-0.309802	0.00195097	-0.142864	0.250408	-0.69251	0.0113789	-0.51472	3.08842e-14
AT1G12910	-0.110796	0.999986	-0.262394	0.930831	-0.0640833	0.999574	-0.190409	0.0434701	-0.370594	0.200101	-0.082685	0.595058
AT1G12920	0.0396486	0.999986	-0.234849	0.930831	-0.0681588	0.999574	-0.0449435	0.689938	-0.115491	0.680472	0.0487044	0.692476
AT1G12930	0.0164013	0.999986	0.0759316	0.948982	0.0699853	0.999574	-0.133367	0.2946	-0.0627315	0.784165	-0.18294	0.181979
AT1G12940	0.145448	0.999986	0.163817	0.932191	0.0863651	0.999574	0.700431	0.0797843	-0.0921101	0.864753	0.0969367	0.831567
AT1G12950	0.0105782	NA	0.0851515	0.932191	0.00320821	NA	-0.058254	0.921539	0.241358	0.623369	0.02388	NA
AT1G12960	NA	NA	NA	NA	NA	NA	NA	NA	NA	NA	NA	NA
AT1G12970	-0.035417	0.999986	-0.0231967	0.988958	0.0968531	0.999574	-0.194644	0.29059	0.00384334	0.989956	0.265406	0.178257
AT1G12980	0.122577	0.999986	-0.0102031	0.99301	0.0437077	0.999574	0.448705	0.367989	0.120436	0.84194	0.0496653	0.920624
AT1G12990	0.0162608	0.999986	0.0260345	0.985311	-0.00628048	0.999574	0.176691	0.255456	0.271847	0.143304	0.0293921	0.913214
AT1G13000	0.0725585	0.999986	0.0487	0.975858	0.0401936	0.999574	0.0473231	0.839132	-0.0632042	0.797307	-0.204556	0.382326
AT1G13020	0.0616105	0.999986	0.0757006	0.937114	0.0506482	0.999574	-0.0204334	0.890054	-0.0458619	0.770466	-0.0898604	0.546921
AT1G13030	-0.013557	0.999986	-0.00719929	0.995889	0.0222655	0.999574	-0.0976653	0.617712	-0.0847625	0.654662	-0.0671646	0.765488
AT1G13040	-0.0447721	0.999986	0.0708351	0.968615	0.0326863	0.999574	0.1319	0.542887	0.352625	0.212766	0.559006	0.0104329
AT1G13050	0.113507	0.999986	0.164291	0.931595	0.089751	0.999574	0.362516	0.160021	0.567775	0.0573009	0.551198	0.0335332
AT1G13060	-0.0189596	0.999986	-0.28139	0.930831	0.0382128	0.999574	-0.233403	0.00177833	-0.446859	0.14696	-0.235058	0.0097659
AT1G13080	0.0276548	0.999986	0.0552876	0.976613	0.020689	0.999574	0.792697	0.00035966	1.19695	2.9145e-06	1.82827	1.03117e-53
AT1G13090	-0.000568099	0.999986	-0.266784	0.930831	0.0274399	0.999574	0.198669	0.167555	-0.396298	0.045954	0.384914	0.00219704
AT1G13100	-0.0204985	0.999986	-0.0330464	0.987451	0.0121402	0.999574	0.837981	0.0591084	-1.13713	0.00423548	0.912793	0.0181021
AT1G13110	0.0147803	0.999986	-0.134139	0.930831	-0.00727764	0.999574	-0.942766	0.0280502	-0.635252	0.208862	-0.0777457	0.887192
AT1G13120	0.0206883	0.999986	0.0560581	0.957805	0.00671205	0.999574	0.120098	0.469127	0.0530303	0.778369	0.185129	0.185829
AT1G13130	0.00355068	0.999986	0.279047	0.930831	0.00781508	0.999574	-1.16152	5.19123e-11	0.228718	0.700559	0.519555	0.200462
AT1G13140	-0.0178725	NA	0.0116647	0.995889	0.0381827	0.999574	0.640318	0.158488	-0.184341	0.658731	-0.954963	0.013112
AT1G13143	0.00573571	0.999986	-0.00906186	0.995889	-0.0788275	0.999574	0.0470164	0.947062	0.195051	0.748677	0.00380031	0.995785
AT1G13150	-0.0752493	0.999986	0.22379	0.930831	0.0759423	0.999574	1.27244	0.00124184	1.16909	0.00101248	-0.269936	0.582844
AT1G13160	0.0367025	0.999986	0.0538858	0.969436	0.0488164	0.999574	0.15276	0.251217	0.215906	0.261241	0.0387679	0.831296
AT1G13170	-0.104823	0.999986	-0.0652596	0.940446	0.0739374	0.999574	-0.157724	0.1435	-0.467414	0.000132202	-0.415671	0.000100186
AT1G13180	0.00150494	0.999986	0.0155471	0.991709	-0.0477482	0.999574	-0.0136904	0.948995	-0.152965	0.509526	-0.301411	0.0588932
AT1G13190	0.034967	0.999986	-0.00317676	0.996905	0.0188729	0.999574	-0.0341291	0.840382	-0.149513	0.317826	-0.0202512	0.899744
AT1G13195	-0.0968122	0.999986	-0.149292	0.930831	-0.0900346	0.999574	0.0486574	0.847176	0.0952326	0.727484	-0.0306107	0.907553
AT1G13200	0.00726295	NA	NA	NA	NA	NA	0.109371	NA	NA	NA	NA	NA
AT1G13210	-0.102725	0.999986	-0.053474	0.980636	0.0301049	0.999574	-0.540628	0.000819822	-0.19986	0.618138	-0.234863	0.202443
AT1G13220	-0.0159037	0.999986	-0.0765918	0.939702	0.0777736	0.999574	0.0623073	0.643513	0.0354936	0.849203	0.321881	0.00621398
AT1G13230	-0.218383	0.98464	0.00647309	0.996905	-0.0663265	0.999574	-0.684038	0.1186	0.0228691	0.969652	0.255752	0.6067
AT1G13245	0.128465	0.999986	-0.129911	0.940446	-0.262991	0.720606	0.48751	0.0855044	-0.379925	0.331741	0.412932	0.131871
AT1G13250	0.0944878	0.999986	0.107921	0.947663	0.0248083	0.999574	-0.54026	0.000880466	-0.058898	0.879043	-0.50088	0.00267562
AT1G13260	-0.277754	0.862865	0.00798198	0.996905	-0.14161	0.999574	-1.35963	8.11991e-08	-1.10633	0.00404975	-1.40914	2.0221e-11
AT1G13270	-0.121565	0.999986	-0.325256	0.930831	-0.0696421	0.999574	-0.0965926	0.472386	-0.403368	0.122794	0.134283	0.455363
AT1G13280	-0.091538	0.999986	0.017376	0.991038	0.132228	0.999574	-0.18471	0.373034	0.0363481	0.898326	-0.226373	0.138227
AT1G13290	NA	NA	NA	NA	NA	NA	NA	NA	NA	NA	0.02388	NA
AT1G13300	-0.00349172	NA	-0.0143991	0.981124	0.00979171	0.999574	0.0469624	NA	0.315348	0.487324	0.269297	0.525299
AT1G13310	-0.000398405	NA	0.0270479	NA	-0.000333215	NA	0.0511481	NA	0.381005	NA	-0.0230925	NA
AT1G13320	-0.016388	0.999986	-0.190354	0.930831	0.0264579	0.999574	0.0271024	0.871303	-0.241568	0.280334	-0.0508217	0.731735
AT1G13330	0.0338151	0.999986	0.017014	0.99301	0.08786	0.999574	-0.0807549	0.762338	-0.0400196	0.923739	-0.0184752	0.966222
AT1G13340	0.187099	0.999986	-0.0366159	0.980636	-0.00344002	0.999574	1.00005	2.06057e-06	-0.079331	0.706597	-0.334618	0.00370902
AT1G13350	-0.0435788	0.999986	-0.032414	0.976958	-0.0200066	0.999574	-0.118612	0.354281	-0.164237	0.219323	-0.161979	0.155246
AT1G13360	-0.0654501	0.999986	-0.175853	0.930831	-0.0193407	0.999574	0.0590736	0.742628	0.0440094	0.918785	0.238452	0.0620242
AT1G13370	0.038687	0.999986	0.0448837	0.97176	-0.00862221	0.999574	0.264867	0.653214	0.452046	0.4075	0.0410252	0.937278
AT1G13380	-0.119312	0.999986	-0.0644473	0.965009	-0.0267058	0.999574	-0.135207	0.412169	-0.258044	0.307505	-0.244813	0.15877
AT1G13390	0.0941641	0.999986	0.0681362	0.956698	-0.115716	0.999574	0.0574815	0.779784	0.15347	0.387265	0.0142842	0.927413
AT1G13400	0.0276676	0.999986	0.00464167	0.996905	-0.0465108	0.999574	-0.289993	0.61665	0.492025	0.359737	-0.301848	0.471343
AT1G13410	-0.0125347	0.999986	0.101436	0.955991	0.155078	0.999574	-0.239639	0.524999	0.400936	0.2157	0.102645	0.827213
AT1G13420	-0.091028	0.999986	0.393229	0.930831	0.0570537	0.999574	0.669104	0.137412	1.09692	0.000336998	-0.577313	0.177659
AT1G13430	-0.0164626	NA	NA	NA	NA	NA	-0.135519	NA	NA	NA	NA	NA
AT1G13440	0.00357085	0.999986	-0.199539	0.930831	0.000952896	0.999574	0.0104495	0.939802	-0.385533	0.184503	-0.145126	0.0411541
AT1G13450	-0.116696	0.999986	0.234156	0.930831	0.151793	0.999574	-0.326549	0.0218833	-0.194251	0.304236	-0.110439	0.505375
AT1G13460	0.166398	0.999986	0.209165	0.930831	-0.182425	0.928411	0.276309	0.06701	0.212565	0.32909	0.00880968	0.969785
AT1G13470	-0.00685243	NA	NA	NA	0.00671312	NA	-0.0311811	NA	0.0294573	NA	0.0626489	NA
AT1G13480	-0.00349172	NA	-0.00105853	NA	-0.00798505	NA	0.119456	NA	-0.0299573	NA	-0.00230338	NA
AT1G13485	NA	NA	NA	NA	NA	NA	NA	NA	NA	NA	NA	NA
AT1G13490	NA	NA	0.00649552	NA	NA	NA	NA	NA	NA	NA	0.02388	NA
AT1G13500	NA	NA	NA	NA	NA	NA	NA	NA	NA	NA	NA	NA
AT1G13510	NA	NA	NA	NA	NA	NA	NA	NA	NA	NA	NA	NA
AT1G13520	0.0162381	NA	0.00986431	0.990342	-0.0113503	0.999574	0.0925541	NA	0.322373	0.522838	0.0676786	0.900562
AT1G13530	-0.022114	NA	0.184175	0.930831	-0.0296349	0.999574	0.337978	0.493453	-0.378226	0.392363	-0.639503	0.0665729
AT1G13540	0.00659041	NA	-0.0249568	0.940446	0.00320821	NA	0.0250611	NA	-0.111092	NA	0.0521941	NA
AT1G13550	-0.00349172	NA	0.00649552	NA	NA	NA	0.0271267	NA	0.070538	NA	0.02388	NA
AT1G13560	-0.104274	0.999986	-0.225156	0.930831	-0.0734163	0.999574	-0.270773	0.00102182	-0.291847	0.152396	-0.137124	0.26358
AT1G13570	-0.032706	0.999986	-0.180833	0.930831	-0.110827	0.999574	0.243493	0.139654	-0.20795	0.482391	-0.0383215	0.77268
AT1G13580	0.10646	0.999986	-0.0734238	0.960479	-0.00913005	0.999574	0.247077	0.153336	0.237144	0.282042	0.487352	0.00312081
AT1G13590	-0.125803	0.999986	-0.00948057	0.995889	0.0733928	0.999574	1.13563	6.65276e-05	-0.655721	0.00506682	-0.7945	0.000143323
AT1G13600	-0.022892	NA	0.0156808	0.971392	-0.00380161	NA	0.163504	0.792781	0.143083	NA	0.0401133	NA
AT1G13605	-0.0305504	0.999986	0.361808	0.930831	0.018264	0.999574	-0.544457	0.251074	0.720005	0.0594266	0.668555	0.1079
AT1G13607	0.25641	0.925594	-0.0945655	0.947663	0.0662547	0.999574	0.514698	0.00498075	-0.449833	0.347989	-0.819828	0.0404787
AT1G13608	0.0718824	0.999986	-0.00836017	0.99301	-0.00380161	NA	0.636009	0.183049	0.0162395	0.979647	0.000460054	NA
AT1G13609	0.145214	0.999986	-0.00649508	0.996905	0.0715289	0.999574	0.31523	0.0823792	0.120627	0.814574	0.0199512	0.975903
AT1G13610	-0.00349172	NA	-0.00830156	NA	NA	NA	-0.00118681	NA	-0.0299573	NA	NA	NA
AT1G13620	0.0576965	NA	0.243677	0.930831	0.0915229	0.999574	0.668457	0.124794	0.677902	0.146213	0.541949	0.125069
AT1G13630	-0.0687743	0.999986	0.0899449	0.960479	-0.119154	0.999574	0.129072	0.694576	0.237976	0.537206	0.11948	0.723636
AT1G13635	-0.0777566	0.999986	-0.0953655	0.955508	0.122603	0.999574	0.864686	4.68317e-15	-0.502735	0.0752285	-2.01453	1.92033e-41
AT1G13640	-0.142397	0.999986	-0.323043	0.687703	-0.194193	0.777952	0.16451	0.2141	-0.134797	0.545211	-0.0861923	0.5902
AT1G13650	-0.0876962	0.999986	0.326296	0.930831	0.0834748	0.999574	-0.0307267	0.948788	1.22197	9.32253e-09	0.375334	0.176213
AT1G13670	-0.155467	0.999986	-0.0540486	0.971392	-0.0262534	0.999574	-0.830138	0.0599685	-0.458696	0.39875	-0.352884	0.436563
AT1G13680	-0.0392396	0.999986	0.0306367	0.948264	-0.00046254	NA	-0.728919	0.11236	-0.0431765	NA	-0.0609098	NA
AT1G13690	0.00245136	0.999986	-0.241267	0.930831	-0.0518106	0.999574	-0.178508	0.272205	-0.412076	0.179674	-0.182637	0.316984
AT1G13700	-0.0858827	0.999986	-0.33147	0.930831	-0.153923	0.999574	-1.01091	0.000588322	-0.578341	0.104865	-0.438616	0.208089
AT1G13710	-0.129749	0.999986	0.158261	0.930831	0.118741	0.999574	-0.334802	0.064311	0.551104	0.00661277	0.0763715	0.757894
AT1G13730	0.0346446	0.999986	-0.0479195	0.961647	0.179633	0.854653	-0.160049	0.17732	-0.225131	0.163761	-0.132126	0.385447
AT1G13740	0.00775819	0.999986	0.102841	0.932191	0.114783	0.999574	0.326284	0.020007	-0.109977	0.556851	-0.180223	0.237257
AT1G13750	-0.0799899	0.999986	0.156266	0.932191	0.116799	0.999574	0.136221	0.820203	-0.451741	0.186954	-0.481651	0.0839553
AT1G13755	-0.0430464	0.999986	0.183421	0.930831	0.275898	0.6577	-0.326694	0.0673002	0.578336	0.00154612	0.465006	0.0726454
AT1G13760	NA	NA	0.0143443	NA	-0.00664559	NA	0.188648	NA	0.409323	NA	0.0494821	NA
AT1G13770	-0.0264652	0.999986	-0.0292794	0.982215	-0.0677915	0.999574	-0.136088	0.374517	-0.000831018	0.997364	-0.00649486	0.980936
AT1G13780	0.0627466	0.999986	0.0139935	0.994359	-0.0521517	0.999574	-0.180457	0.422541	0.031009	0.938996	-0.0393436	0.89376
AT1G13790	-0.0377545	0.999986	0.0966438	0.940446	0.201749	0.922272	-0.0946488	0.655762	0.309642	0.0696381	0.332362	0.0773069
AT1G13800	0.0168803	0.999986	0.144761	0.937755	0.0588012	0.999574	0.0408687	0.914718	0.479043	0.268447	0.555345	0.0210168
AT1G13805	NA	NA	NA	NA	NA	NA	NA	NA	NA	NA	NA	NA
AT1G13810	-0.0230653	0.999986	-0.0042954	0.997226	0.118421	0.999574	0.113526	0.6772	0.401896	0.0866735	0.531131	0.0107302
AT1G13820	0.0426639	0.999986	0.0299136	0.981983	-0.0389368	0.999574	0.0848669	0.641257	-0.0492459	0.837664	0.0459231	0.813014
AT1G13825	0.0774403	0.999986	0.13276	0.932191	0.0406766	0.999574	0.924046	0.0271997	0.209337	0.72988	0.223634	0.666853
AT1G13830	0.0561222	0.999986	0.142484	0.930831	0.168335	0.999574	0.255528	0.037912	0.0170068	0.952574	0.555419	0.00166992
AT1G13860	0.101452	0.999986	0.1197	0.932191	0.0627806	0.999574	0.496914	0.000119642	-0.0400444	0.889101	-0.0331077	0.89379
AT1G13870	0.00524428	0.999986	-0.0884214	0.948264	0.0421597	0.999574	-0.144856	0.436791	-0.115651	0.632718	0.0962415	0.66286
AT1G13880	0.0676023	0.999986	-0.130886	0.934568	0.101578	0.999574	0.178924	0.116521	0.0289503	0.934837	0.231263	0.0379746
AT1G13890	-0.0117776	NA	-0.0366187	0.932191	-0.015657	NA	-0.151244	NA	-0.0107247	NA	-0.00152093	NA
AT1G13900	-0.0707828	0.999986	-0.13205	0.930831	-0.00817131	0.999574	0.115156	0.204049	-0.132933	0.496579	0.0635527	0.67226
AT1G13910	0.176811	0.999986	0.0800822	0.965506	0.0152582	0.999574	-0.0380926	0.894971	0.164385	0.692459	0.149697	0.639551
AT1G13920	0.175962	0.999986	0.0960845	0.951447	-0.0580249	0.999574	0.122673	0.829791	-0.301606	0.596743	-0.507562	0.25005
AT1G13930	-0.1096	0.999986	-0.191084	0.930831	-0.0573468	0.999574	-0.19833	0.453336	-0.274968	0.272847	-0.131871	0.348554
AT1G13940	0.144019	0.999986	0.0742849	0.948264	0.0460934	0.999574	0.309829	0.0166616	0.222876	0.193664	0.23644	0.0887238
AT1G13950	0.0880699	0.999986	0.338942	0.930831	0.152812	0.999574	0.292342	0.242947	0.907143	0.0117821	1.12787	0.000198869
AT1G13960	0.111908	0.999986	0.26436	0.930831	0.0674322	0.999574	0.280808	0.317396	0.301489	0.367451	0.195283	0.470432
AT1G13970	0.00872641	0.999986	-0.113286	0.940446	-0.0773692	0.999574	0.120972	0.576417	-0.492601	0.0502803	0.962618	2.10374e-13
AT1G13980	0.0132304	0.999986	-0.0133139	0.989433	0.00590892	0.999574	-0.0772505	0.446759	-0.0920535	0.477919	-0.15815	0.140331
AT1G13990	0.051943	0.999986	-0.125285	0.940446	-0.103986	0.999574	0.685381	1.50125e-05	0.40562	0.16375	0.319572	0.00275711
AT1G14000	0.0169517	0.999986	-0.0299498	0.980758	0.0270429	0.999574	-0.0570975	0.675263	0.11555	0.532089	0.191804	0.0992007
AT1G14010	0.0789305	0.999986	-0.209445	0.930831	0.109742	0.999574	0.0160773	0.918971	-0.143893	0.731818	0.196003	0.0537136
AT1G14020	-0.0815893	0.999986	0.0708014	0.954016	-0.0718389	0.999574	-0.00146637	0.995645	0.00116143	0.996247	0.136363	0.408981
AT1G14030	-0.158668	0.999986	-0.229821	0.930831	-0.332231	0.158611	-0.278235	0.040759	-0.511515	0.000467969	-0.654734	5.85994e-06
AT1G14040	-0.160502	0.999986	0.132741	0.940446	-0.0900218	0.999574	-0.294826	0.27656	0.908942	0.00027173	-0.172105	0.43858
AT1G14048	NA	NA	NA	NA	NA	NA	NA	NA	NA	NA	NA	NA
AT1G14060	-0.0338216	0.999986	-0.033935	0.984605	0.143396	0.999574	-0.0932044	0.591336	0.151851	0.51734	0.649631	0.00293955
AT1G14080	0.183857	0.999986	-0.0207442	0.989571	0.0504679	0.999574	-0.449695	0.196461	-0.371523	0.508739	-0.0884788	NA
AT1G14100	0.00592702	NA	NA	NA	NA	NA	-0.0267634	NA	0.0294573	NA	NA	NA
AT1G14110	0.0337883	NA	NA	NA	0.00320821	NA	0.0612173	0.892715	NA	NA	NA	NA
AT1G14120	-0.0261201	0.999986	0.00106992	0.998264	-0.0192705	0.999574	1.592	1.6975e-05	3.05206	1.46366e-18	0.992711	0.00930782
AT1G14130	0.00407234	0.999986	-0.200614	0.930831	-0.0187892	0.999574	0.541232	7.2332e-06	0.66688	0.0244924	0.568249	8.30801e-10
AT1G14140	-0.205021	0.999986	-0.102029	0.948131	-0.0444019	0.999574	0.0581193	0.831323	-5.37138e-05	0.999897	0.023231	0.933508
AT1G14150	-0.032627	0.999986	-0.0707953	0.97176	-0.0493517	0.999574	-0.303217	0.413515	-0.130625	0.794646	-0.394737	0.364411
AT1G14160	NA	NA	NA	NA	NA	NA	NA	NA	NA	NA	NA	NA
AT1G14170	-0.108889	0.999986	-0.153947	0.930831	-0.0569588	0.999574	-0.0971276	0.654264	0.474201	0.0162485	-0.208631	0.0606812
AT1G14180	-0.0981345	0.999986	-0.0779723	0.95551	0.0411387	0.999574	-0.349968	0.065496	-0.263644	0.300392	-0.13512	0.624328
AT1G14185	-0.000551881	NA	NA	NA	NA	NA	-0.0650301	NA	NA	NA	NA	NA
AT1G14190	-0.0308826	0.999986	-0.0506645	0.955541	-0.048777	0.999574	-0.18823	0.765159	-0.209566	0.662668	0.1668	0.741041
AT1G14200	-0.220762	0.999986	-0.159382	0.932191	-0.175212	0.999574	0.363396	0.252557	0.512483	0.163116	-0.0102364	0.983629
AT1G14205	0.00980279	0.999986	0.00246627	0.998235	-0.0234421	0.999574	0.100707	0.878458	0.269505	0.632718	0.0936067	0.868891
AT1G14210	0.0779659	0.999986	-0.0855062	0.940446	-0.111694	0.999574	0.390854	0.00771135	-0.213803	0.239561	-0.271514	0.0404787
AT1G14220	-0.00349172	NA	NA	NA	NA	NA	-0.0267634	NA	NA	NA	0.02388	NA
AT1G14230	-0.0134381	0.999986	0.0857587	0.940446	-0.0135369	0.999574	-0.365183	0.0026483	-0.0273536	0.888444	-0.0270802	0.88924
AT1G14240	0.101071	0.999986	0.114783	0.930831	0.0164865	0.999574	0.863559	0.0502942	1.49617	0.000569919	0.404633	0.339076
AT1G14250	0.261254	0.40592	0.017754	0.991038	0.088423	0.999574	0.199874	0.727278	-0.711722	0.159774	-0.632301	0.125724
AT1G14260	-0.0553791	0.999986	-0.0658825	0.964764	0.0771898	0.999574	0.59686	0.0371488	0.605408	0.00185307	1.01017	1.62827e-13
AT1G14270	0.0480246	0.999986	-0.17986	0.930831	-0.132982	0.999574	0.167549	0.261503	-0.390382	0.0583934	-0.302414	0.0761153
AT1G14280	-0.00427353	0.999986	0.0776459	0.932191	-0.013361	NA	0.398399	0.426033	0.811493	0.0817886	-0.00178132	0.997507
AT1G14290	-0.203307	0.999986	0.180345	0.930831	0.0796762	0.999574	-0.220923	0.277873	-0.144359	0.498554	-0.234387	0.236122
AT1G14300	0.0280431	0.999986	-0.0381432	0.980858	0.0219824	0.999574	0.109722	0.548024	0.206294	0.311209	0.293887	0.0816914
AT1G14310	0.00610655	0.999986	-0.164629	0.930831	-0.0392065	0.999574	0.0853881	0.769824	-0.00065966	0.998122	-0.0521656	0.831926
AT1G14315	NA	NA	NA	NA	NA	NA	NA	NA	NA	NA	0.0649446	NA
AT1G14320	-0.102259	0.999986	-0.368349	0.930831	-0.255788	0.0834863	-0.20273	0.000521683	-0.556374	0.142948	-0.231734	0.00340823
AT1G14330	0.0515235	0.999986	-0.019869	0.989568	-0.00349748	0.999574	0.338748	0.0598545	0.591955	0.000906207	0.576744	1.65749e-07
AT1G14340	0.0582313	0.999986	-0.0593195	0.97176	0.0287121	0.999574	0.149104	0.390765	-0.0155349	0.964295	0.0743004	0.710257
AT1G14345	-0.0130407	0.999986	-0.1779	0.930831	0.0295024	0.999574	0.0263504	0.919921	-0.292201	0.15672	-0.0619778	0.796264
AT1G14350	0.0624751	0.999986	0.269749	0.930831	0.18697	0.999574	-0.244938	0.12661	0.160679	0.429246	-0.15445	0.598291
AT1G14360	-0.15285	0.999986	-0.276981	0.930831	-0.0856829	0.999574	-0.0342543	0.880398	0.00201882	0.995743	0.665422	1.46041e-10
AT1G14370	0.0780738	0.999986	0.170055	0.930831	-0.0239093	0.999574	0.5084	0.194571	0.462294	0.273185	0.514937	0.11495
AT1G14380	-0.072706	0.999986	-0.214346	0.930831	-0.0133582	0.999574	-0.0985765	0.239402	-0.61532	0.000823948	-0.624041	9.73707e-11
AT1G14390	0.00177885	0.999986	0.176436	0.930831	0.0789372	0.999574	0.163998	0.642055	-0.395282	0.273836	0.304011	0.251731
AT1G14400	-0.00510115	0.999986	-0.227022	0.930831	-0.0480134	0.999574	0.114558	0.31228	-0.245786	0.425574	0.00778505	0.956154
AT1G14410	-0.181328	0.973862	-0.265214	0.930831	-0.103393	0.999574	-0.397606	0.00257347	-0.683066	0.000958395	-0.555661	0.000124593
AT1G14420	-0.276072	0.418993	-0.723727	0.00903974	-0.234708	0.281058	-1.99873	9.37048e-08	-1.23012	0.00497789	-1.51202	2.61564e-05
AT1G14430	-0.0260042	0.999986	0.0707081	0.97176	0.155821	0.999574	-1.02815	0.000847009	0.046059	0.936155	0.0903897	0.869118
AT1G14440	-0.322274	0.384044	-0.0736096	0.959447	0.0960568	0.999574	0.171878	0.730092	-0.568543	0.00668739	-0.28695	0.144795
AT1G14450	-0.114873	0.999986	-0.129738	0.930831	-0.0407024	0.999574	-0.163729	0.242067	-0.204849	0.340956	-0.228378	0.0956376
AT1G14453	-0.00617535	NA	-0.0371748	0.932191	-0.00779783	NA	-0.0526756	NA	-0.146105	NA	-0.0609096	NA
AT1G14455	0.00472167	0.999986	0.204833	0.930831	0.0336181	0.999574	-0.257762	0.646244	0.381595	0.480302	-0.185724	NA
AT1G14460	0.123701	0.999986	0.273736	0.930831	0.194623	0.939387	0.103451	0.586612	-0.112527	0.697233	0.100493	0.674297
AT1G14470	-0.0775266	0.999986	0.116771	0.948441	0.056263	0.999574	0.12605	0.781735	0.197013	0.647262	0.211959	0.640077
AT1G14480	0.324739	0.552639	-0.0917909	0.960479	-0.0263366	0.999574	0.562748	0.0416222	0.097378	0.836331	-0.0718044	0.872146
AT1G14490	-0.0153469	0.999986	0.220798	0.930831	-0.0541749	0.999574	-0.574526	0.0784073	-0.102156	0.816396	-0.559663	0.0653897
AT1G14500	NA	NA	0.0345002	0.932191	0.044229	0.999574	NA	NA	0.0702547	NA	0.452713	0.222691
AT1G14510	-0.00891844	0.999986	-0.115762	0.930831	-0.0500169	0.999574	-0.101516	0.404024	-0.196358	0.263654	-0.0740763	0.613478
AT1G14520	-0.0541083	0.999986	-0.120595	0.945427	0.277717	0.423056	-0.801401	6.63391e-37	-0.45037	0.207537	-0.0420371	0.802975
AT1G14530	0.0109063	0.999986	0.0148897	0.991771	-0.048665	0.999574	0.0802141	0.622467	0.248754	0.23924	0.399074	0.000354195
AT1G14540	-0.0144649	NA	-0.0743695	0.930831	-0.0090769	NA	-0.165654	NA	-0.272857	NA	-0.184235	NA
AT1G14550	NA	NA	NA	NA	NA	NA	NA	NA	NA	NA	NA	NA
AT1G14560	0.0508784	0.999986	0.0225895	0.985878	-0.081693	0.999574	-0.0261001	0.897685	0.101732	0.613747	0.182947	0.241259
AT1G14570	0.0340836	0.999986	-0.127811	0.932191	0.0402396	0.999574	-0.095298	0.408125	-0.161258	0.492964	-0.0164223	0.904457
AT1G14580	0.183512	0.822	0.0706521	0.964334	0.0832267	0.999574	0.18795	0.0835048	-0.161704	0.393302	-0.178861	0.179941
AT1G14590	-0.00990685	0.999986	-0.164481	0.930831	-0.085196	0.999574	0.154511	0.400788	0.0921458	0.751344	0.0140608	0.957215
AT1G14600	-0.0342253	0.999986	-0.121921	0.94653	0.015018	0.999574	0.0150954	0.982189	-0.420753	0.28264	-0.286835	0.545171
AT1G14610	-0.0219377	0.999986	-0.0737932	0.947499	0.0508112	0.999574	-0.144147	0.0916473	-0.10245	0.543125	-0.130495	0.17283
AT1G14620	-0.0169655	0.999986	0.0760227	0.947663	0.0745368	0.999574	0.067253	0.750096	0.0248165	0.908882	0.097888	0.656171
AT1G14630	0.117935	0.999986	0.0380549	0.984605	-0.139828	0.999574	-0.267209	0.64528	-0.0183966	0.978604	0.321099	0.333615
AT1G14640	0.00192715	0.999986	0.236921	0.930831	0.197495	0.887184	0.635936	0.000486282	0.747874	0.000284032	0.484443	0.00126573
AT1G14642	0.0171723	NA	0.0289275	0.982215	0.0099297	0.999574	0.185956	0.730151	0.132131	0.826236	0.0778176	0.867191
AT1G14650	0.0365894	0.999986	-0.0610678	0.94653	0.00328155	0.999574	-0.0717392	0.426693	-0.031905	0.852233	-0.156838	0.129844
AT1G14660	0.0252722	0.999986	0.0971491	0.940446	0.0431586	0.999574	0.201327	0.326384	0.15462	0.530692	0.308654	0.0556492
AT1G14670	-0.018592	0.999986	-0.123225	0.930831	0.113097	0.999574	0.0982878	0.48524	-0.352632	0.0670045	-0.137668	0.190354
AT1G14680	0.200337	0.999986	0.263696	0.930831	0.115055	0.999574	0.283436	0.503	0.51871	0.154949	0.489364	0.200396
AT1G14685	-0.0875639	0.999986	-0.118398	0.930831	-0.0410256	0.999574	0.0540202	0.641257	-0.370904	0.0209584	-0.168303	0.0965615
AT1G14686	0.0575874	NA	0.0105811	0.988958	-0.00380161	NA	0.6651	0.0818089	0.134041	NA	0.000240291	NA
AT1G14687	0.0556602	0.999986	0.250311	0.930831	0.0924441	0.999574	0.545359	0.09077	0.00329613	0.991308	-0.407301	0.16367
AT1G14688	0.0223163	NA	0.0143484	NA	NA	NA	0.45284	0.268646	0.0951508	NA	0.0633099	NA
AT1G14690	-0.0335778	0.999986	0.00322441	0.996905	0.0158484	0.999574	-0.100923	0.410919	-0.14008	0.310029	-0.07939	0.552815
AT1G14700	0.0264122	0.999986	0.0637501	0.975071	-0.000741119	0.999574	-0.130883	0.780527	-0.101034	0.862644	-0.23915	0.642623
AT1G14710	0.0394128	0.999986	0.0291659	0.976867	0.126484	0.999574	0.10448	0.380643	0.0365752	0.792523	-0.0515913	0.695829
AT1G14720	0.0696698	0.999986	-0.0236154	0.988494	0.00593283	0.999574	-0.0410842	0.87278	0.0893783	0.675093	-0.132305	0.332466
AT1G14730	0.0187949	0.999986	0.103274	0.949224	0.0358466	0.999574	-0.392074	0.324515	0.0654333	0.921017	-0.153058	0.756415
AT1G14740	0.0114247	0.999986	-0.0419386	0.974816	0.0346476	0.999574	0.197362	0.00919943	-0.178431	0.323354	-0.0976358	0.401743
AT1G14750	-0.0783456	0.999986	-0.016687	0.99301	0.033008	0.999574	0.628442	0.0652254	0.0830557	0.825611	0.232564	0.527557
AT1G14755	0.0442479	0.999986	0.126363	0.940446	-0.149205	0.999574	0.159329	0.725568	0.168155	0.688884	-0.127902	0.737967
AT1G14760	-0.101225	0.999986	0.0157198	0.99301	0.0569424	0.999574	1.18861	0.00141489	0.0325849	0.934837	-0.0661458	0.816216
AT1G14770	-0.114315	0.999986	0.00101428	0.998817	-0.0192112	0.999574	-0.308062	0.096533	0.0151792	0.957229	0.0858833	0.746308
AT1G14780	0.244351	0.744173	-0.12011	0.940446	0.00732241	0.999574	0.677511	0.117095	-0.0384178	0.954213	0.58488	0.170136
AT1G14790	0.0594049	0.999986	0.121598	0.939702	0.0517606	0.999574	0.0296974	0.883669	0.146318	0.62378	0.107038	0.644579
AT1G14800	NA	NA	NA	NA	0.00320821	NA	0.0250611	NA	NA	NA	0.02388	NA
AT1G14810	-0.12	0.999986	-0.21749	0.930831	-0.0658296	0.999574	-0.156268	0.290259	-0.404891	0.00893026	-0.0626233	0.742309
AT1G14820	-0.0531282	0.999986	-0.204891	0.930831	-0.104056	0.999574	-0.340633	0.00306056	-0.199798	0.254814	-0.300632	0.0914413
AT1G14830	-0.0377532	0.999986	-0.0910239	0.942837	0.124256	0.96882	0.0806523	0.444807	-0.163982	0.463889	0.0115129	0.939015
AT1G14840	-0.0375485	0.999986	0.0578669	0.97176	0.00488876	0.999574	-0.574289	0.00201287	-0.370878	0.132295	-0.19084	0.16058
AT1G14850	-0.0357247	0.999986	-0.00456187	0.996905	0.0923098	0.999574	-0.111758	0.462556	-0.0279341	0.886819	0.00542456	0.977327
AT1G14860	0.0161509	0.999986	0.0546081	0.97312	-0.0152845	0.999574	-0.181562	0.734367	-0.131924	0.83538	-0.141753	0.750097
AT1G14870	-0.10242	0.999986	-0.213812	0.930831	-0.0628772	0.999574	-0.832148	0.0452327	-1.45245	0.000875016	-0.62594	0.129457
AT1G14880	-0.000350011	NA	-0.0168316	NA	-0.0145561	NA	-0.0526756	NA	-0.0701946	NA	-0.116316	NA
AT1G14890	-0.0384503	0.999986	0.381646	0.930831	0.112451	0.999574	-0.0828585	0.782974	0.170841	0.663455	0.0596816	0.864105
AT1G14900	0.0696266	0.999986	-0.163831	0.930831	0.189507	0.984767	0.168755	0.196719	-0.534448	0.000683305	-0.323418	0.0163346
AT1G14910	-0.0623125	0.999986	0.100997	0.933274	0.0803293	0.999574	-0.215022	0.162712	0.25505	0.162942	0.0437379	0.76978
AT1G14920	-0.0424865	0.999986	-0.195008	0.930831	-0.170537	0.97997	-0.520037	0.0104556	-0.285711	0.121963	-0.179135	0.310072
AT1G14930	NA	NA	NA	NA	0.0643678	0.999574	NA	NA	0.128952	NA	3.55231	3.20286e-38
AT1G14940	-0.00685243	NA	-0.00830156	NA	0.156226	0.625532	-0.0526756	NA	0.137797	NA	4.05314	4.88084e-63
AT1G14950	-0.023266	NA	-0.566792	0.0107134	-0.0102159	0.999574	-0.4408	NA	-0.120635	0.849904	0.809406	0.00739395
AT1G14960	NA	NA	NA	NA	NA	NA	NA	NA	NA	NA	NA	NA
AT1G14970	-0.135054	0.999986	-0.127343	0.934059	0.0563905	0.999574	0.615991	0.0319666	-0.263102	0.319553	-0.398249	0.00407608
AT1G14980	-0.181003	0.999986	-0.265128	0.930831	-0.0438396	0.999574	0.322372	0.000861712	0.012497	0.980828	0.39164	0.000170449
AT1G14990	0.018854	0.999986	0.0265793	0.987033	0.00270589	0.999574	0.0137632	0.959249	0.292926	0.189169	0.207567	0.318871
AT1G15000	0.0340161	0.999986	0.294857	0.930831	0.0283494	0.999574	0.110937	0.638043	0.337945	0.261597	0.0849472	0.86257
AT1G15010	-0.0876498	0.999986	0.17425	0.930831	-0.194391	0.928411	0.331689	0.507509	0.221992	0.692352	-1.21431	0.000440406
AT1G15015	-0.00349172	NA	NA	NA	NA	NA	-0.0267634	NA	NA	NA	NA	NA
AT1G15020	-0.0499576	0.999986	0.0048148	0.996905	-0.102559	0.999574	-0.305769	0.0579731	0.0175667	0.95398	-0.348196	0.0148661
AT1G15030	-0.109855	0.999986	0.019801	0.986745	0.00608041	0.999574	-0.176144	0.256798	-0.266771	0.0636901	0.15397	0.304025
AT1G15040	0.187589	0.999986	-0.0826244	0.955508	-0.166318	0.735963	0.453675	0.225578	0.914717	0.0355028	-0.908095	0.0183718
AT1G15050	-0.00976072	NA	0.00878828	0.992661	0.0369627	0.999574	0.360625	0.501991	0.8708	0.0700951	0.308347	0.523754
AT1G15060	0.000699999	0.999986	-0.00869052	0.993945	0.0354046	0.999574	0.124973	0.440121	-0.128651	0.444219	0.0692643	0.700303
AT1G15080	-0.00274533	0.999986	-0.0380346	0.982363	-0.0599026	0.999574	-0.255574	0.534664	-0.765291	0.00405841	-0.464122	0.101335
AT1G15085	NA	NA	NA	NA	NA	NA	NA	NA	NA	NA	NA	NA
AT1G15100	0.324048	0.555831	-0.14541	0.935541	0.0603671	0.999574	0.674042	0.000889909	0.0534074	0.871546	0.64359	9.49111e-06
AT1G15110	0.0852531	0.999986	0.0715609	0.949385	0.0365255	0.999574	0.316229	0.139218	0.12209	0.542032	0.153602	0.299476
AT1G15120	-0.00324955	0.999986	-0.107106	0.940446	-0.0638287	0.999574	-0.0122548	0.936802	-0.0718038	0.817888	0.00231113	0.991796
AT1G15125	-0.163668	0.999986	-0.243648	0.930831	-0.0967545	0.999574	-1.10225	0.00256029	-0.32779	0.539439	-0.75444	0.0630721
AT1G15130	0.0313317	0.999986	-0.0614595	0.953865	0.0771492	0.999574	-0.0861413	0.358867	-0.110973	0.498637	-0.0124518	0.930631
AT1G15140	-0.0182225	0.999986	-0.193535	0.930831	-0.0894386	0.999574	-0.0174244	0.921101	-0.309726	0.0826456	-0.0781307	0.655329
AT1G15150	0.0221242	0.999986	0.0215145	0.987033	0.0286147	0.999574	0.181281	0.640844	-0.489349	0.00030004	-1.18117	1.07622e-28
AT1G15160	0.0406232	0.999986	0.197075	0.930831	0.0897518	0.999574	0.762724	0.0224193	-0.372425	0.0617672	-0.588794	0.000227572
AT1G15165	0.0977079	0.999986	0.0414819	0.983157	-0.0387772	0.999574	0.332018	0.390468	0.113808	0.833731	0.150147	0.732367
AT1G15170	-0.0702427	0.999986	-0.0271317	0.988958	0.0509251	0.999574	-0.377264	0.264397	-0.427272	0.0271806	-0.523989	3.51624e-05
AT1G15180	-0.0958354	0.999986	0.081107	0.956698	-0.045731	0.999574	-0.190706	0.582777	0.0336535	0.915613	-0.217568	0.0866109
AT1G15190	-0.0439787	0.999986	-0.0317785	0.985024	-0.0038965	0.999574	0.356029	0.517249	-0.0837236	0.897956	-0.35641	0.45407
AT1G15200	0.0442978	0.999986	-0.0691324	0.965309	0.092222	0.999574	-0.0376919	0.73819	-0.24581	0.367109	-0.159048	0.107448
AT1G15210	-0.0627307	0.999986	0.18398	0.930831	-0.0710105	0.999574	0.115723	0.86543	-0.216025	0.673513	-0.37076	0.340692
AT1G15215	-0.0704174	0.999986	-0.113808	0.940446	0.158991	0.999574	-0.0700815	0.772102	0.0794289	0.766649	0.143391	0.451872
AT1G15220	-0.0583203	0.999986	-0.126723	0.935679	-0.0195679	0.999574	-0.0891811	0.777037	-0.0783249	0.809963	-0.228886	0.435941
AT1G15230	-0.0442664	0.999986	-0.125632	0.940446	0.0354741	0.999574	-0.278455	0.0258287	-0.464529	0.149943	0.0243049	0.915749
AT1G15240	-0.00544333	0.999986	0.0305266	0.976613	0.0200372	0.999574	0.059861	0.585985	0.119766	0.345078	0.145728	0.176468
AT1G15250	-0.0976522	0.999986	-0.225489	0.930831	-0.301553	0.260972	0.0485091	0.813463	-0.235056	0.303945	-0.0446199	0.834553
AT1G15260	-0.181949	0.999986	0.0431605	0.981906	0.0807795	0.999574	-0.502381	0.0272128	-0.380374	0.163761	0.328884	0.061603
AT1G15270	0.0758576	0.999986	-0.200077	0.930831	-0.0213955	0.999574	-0.056762	0.668303	-0.27867	0.474375	0.191652	0.0197252
AT1G15280	0.0141633	0.999986	-0.0358553	0.969436	-0.0113676	0.999574	-0.16835	0.0486615	-0.223773	0.0554396	-0.130055	0.274716
AT1G15290	-0.0810696	0.999986	-0.0773117	0.930831	0.104458	0.999574	0.0993019	0.439621	-0.570025	1.39801e-05	-0.367574	0.000985206
AT1G15310	0.107951	0.999986	0.001188	0.998264	0.0352433	0.999574	-0.00510253	0.979828	0.223161	0.231806	-0.0372898	0.793106
AT1G15320	-0.0568704	0.999986	-0.0386009	0.953823	-0.00380161	NA	-0.22481	0.701881	-0.167631	NA	-0.0230925	NA
AT1G15330	0.100192	0.999986	0.0109979	0.995889	-0.367364	0.222434	0.076746	0.913524	-0.433282	0.425518	-0.338317	0.185636
AT1G15340	-0.0425336	0.999986	-0.286849	0.930831	0.0424644	0.999574	-0.109143	0.604469	-0.670193	0.0145245	-0.26738	0.0013667
AT1G15350	-0.0453607	0.999986	0.0367742	0.984354	-0.163234	0.999574	-0.0263957	0.945492	-0.0697642	0.852538	-0.13761	0.563386
AT1G15360	NA	NA	0.00649552	NA	NA	NA	NA	NA	NA	NA	NA	NA
AT1G15370	0.0187915	0.999986	-0.160504	0.930831	0.0253203	0.999574	0.0498801	0.755525	-0.390133	0.195644	-0.0942379	0.553857
AT1G15380	0.312977	0.602467	0.034495	0.985878	-0.200853	0.869741	0.589386	0.023145	1.33406	2.36939e-08	-0.287361	0.0963695
AT1G15385	-0.000143659	NA	-0.0409018	0.940446	0.00320821	NA	0.0455623	NA	-0.0981721	NA	0.0626387	NA
AT1G15390	0.0155616	0.999986	-0.0739492	0.960101	-0.156404	0.999574	-0.0764527	0.750154	-0.0174718	0.953181	0.0439262	0.880594
AT1G15400	-0.0151341	0.999986	-0.0111771	0.993481	0.0694737	0.999574	-0.152487	0.438587	0.0213855	0.937905	0.178541	0.36698
AT1G15410	-0.0400365	0.999986	-0.0260241	0.984605	0.0512007	0.999574	0.431779	0.000172049	0.0734994	0.733405	-0.309299	0.0478034
AT1G15415	0.0730219	NA	0.0115126	0.989986	-0.031431	NA	-0.0288266	NA	-0.121414	NA	-0.198932	NA
AT1G15420	-0.105959	0.999986	-0.119396	0.932191	-0.0232048	0.999574	-0.0539246	0.731997	0.048139	0.858166	-0.0467796	0.810762
AT1G15430	0.226554	0.797162	0.0459742	0.979402	-0.0562765	0.999574	0.226202	0.144557	0.165283	0.503985	0.235135	0.170232
AT1G15440	-0.00764267	0.999986	0.0103637	0.995278	0.0474548	0.999574	-0.0214745	0.895697	0.168384	0.460783	0.0249436	0.914297
AT1G15460	0.128399	0.999986	0.0373966	0.982215	0.201489	0.938371	-0.0607601	0.820025	0.0465015	0.878504	0.739911	5.21657e-05
AT1G15470	0.00518057	0.999986	-0.0268275	0.982215	-0.0523291	0.999574	-0.0877957	0.56581	-0.0991976	0.580089	-0.194988	0.197554
AT1G15480	-0.017372	0.999986	-0.086109	0.940935	0.123243	0.999574	-0.0758792	0.652838	-0.128133	0.533114	0.0665873	0.739251
AT1G15490	0.112671	0.999986	-0.00216591	0.998235	0.0325044	0.999574	0.116859	0.466314	-0.0217035	0.929929	0.099382	0.60959
AT1G15500	-0.101768	0.999986	-0.255111	0.930831	0.0561812	0.999574	0.0346696	0.753629	-0.673462	0.00828296	-0.408641	1.1052e-10
AT1G15510	-0.0187835	0.999986	0.0289509	0.985579	-0.0176796	0.999574	0.14945	0.554073	0.26497	0.247851	0.312265	0.224046
AT1G15520	0.0413991	0.999986	0.467451	0.723537	-0.125545	0.999574	1.48948	3.06208e-05	1.14742	0.00170256	0.286092	0.447153
AT1G15530	-0.0221043	0.999986	0.190272	0.930831	0.0361191	0.999574	-0.231601	0.328819	0.0828461	0.802056	-0.0747305	0.808674
AT1G15540	0.0172353	NA	-0.0827558	0.948264	-0.020938	0.999574	0.178996	0.768136	-0.162425	0.794642	-0.282108	0.408104
AT1G15550	-0.0861404	0.999986	0.121241	0.945798	-0.0555033	0.999574	-0.697723	0.0232371	-0.481096	0.165305	-0.926085	1.08274e-06
AT1G15570	-0.148793	0.999986	0.0622407	0.968054	-0.00644297	0.999574	-0.18138	0.595753	-0.31914	0.184923	-0.65124	8.55731e-06
AT1G15580	0.00275385	0.999986	0.0551883	0.932191	-0.0219716	0.999574	0.337628	0.542679	0.0973094	NA	-0.312154	0.356135
AT1G15590	-0.00685243	NA	0.00649552	NA	0.0162639	NA	-0.0333754	NA	NA	NA	0.175442	NA
AT1G15600	-0.000135497	NA	NA	NA	NA	NA	-0.0267634	NA	NA	NA	NA	NA
AT1G15610	0.0032297	NA	NA	NA	NA	NA	NA	NA	NA	NA	NA	NA
AT1G15620	0.00659041	NA	NA	NA	NA	NA	NA	NA	NA	NA	NA	NA
AT1G15625	NA	NA	-0.000920611	NA	-0.00779802	NA	0.094649	NA	0.0388583	NA	-0.0449867	NA
AT1G15630	-0.00349172	NA	0.0836965	0.931811	-0.00380161	NA	-0.0267634	NA	-0.131741	NA	-0.0230925	NA
AT1G15640	-0.0117968	NA	-0.00830156	NA	NA	NA	-0.0956654	NA	-0.0299573	NA	NA	NA
AT1G15660	0.0426713	0.999986	0.120522	0.934568	0.0814133	0.999574	-0.153267	0.329194	-0.251516	0.285933	-0.504985	0.00716349
AT1G15670	0.105176	0.999986	-0.129019	0.932191	-0.258658	0.495031	0.317262	0.277873	0.0533236	0.854587	-0.184871	0.21676
AT1G15680	NA	NA	NA	NA	NA	NA	NA	NA	NA	NA	NA	NA
AT1G15690	-0.109596	0.999986	-0.316291	0.930831	-0.114981	0.999574	-0.209241	0.112778	-0.429441	0.129629	-0.158142	0.0583265
AT1G15700	-0.131981	0.999986	-0.134375	0.930831	0.0359653	0.999574	-0.573148	0.00113402	-0.547179	0.00356239	-0.339405	0.0820937
AT1G15710	-0.0629945	0.999986	0.056106	0.97176	0.0498885	0.999574	-0.322816	0.0149748	-0.0445215	0.885059	-0.100873	0.586853
AT1G15720	-0.081568	0.999986	0.0188088	0.991038	-0.0289579	0.999574	-0.172121	0.57686	-0.142972	0.622675	-0.136701	0.597468
AT1G15730	-0.0614847	0.999986	-0.208308	0.930831	-0.0689618	0.999574	-0.251535	0.158364	-0.555003	0.000177414	-0.478435	0.000369295
AT1G15740	-0.137856	0.999986	-0.136586	0.930831	-0.0803282	0.999574	-0.518068	7.82438e-10	-0.347752	0.0103853	-0.359398	0.000302185
AT1G15750	-0.0292165	0.999986	-0.149644	0.930831	-0.0692931	0.999574	-0.016281	0.917127	-0.0750996	0.696267	-0.0554134	0.601908
AT1G15757	0.11957	0.999986	0.0410044	0.984354	0.0926623	0.999574	0.662002	0.0575982	0.430845	0.0276476	-0.0713022	0.808316
AT1G15760	-0.0554812	0.999986	-0.186769	0.930831	-0.0464048	0.999574	-0.168312	0.722749	-0.0732946	0.822611	0.0732716	0.852279
AT1G15770	-0.00349172	NA	-0.00361557	0.996204	-0.0190456	0.999574	0.114436	NA	0.35376	0.441618	-0.31934	0.491265
AT1G15772	0.0787638	0.999986	0.272246	0.930831	0.0690467	0.999574	1.09517	0.000219067	0.97248	0.000133885	-0.0236391	0.954208
AT1G15780	0.0554462	0.999986	0.0813064	0.948264	0.104785	0.999574	0.0409915	0.768111	0.23209	0.259521	0.0919658	0.462402
AT1G15790	0.147223	0.999986	0.14095	0.932191	0.0264805	0.999574	0.137107	0.484314	0.651741	0.00308773	0.522458	0.0275123
AT1G15800	0.126745	0.999986	0.0295673	0.987033	-0.149642	0.999574	0.508282	0.0278551	0.34792	0.248619	-0.0486957	0.856693
AT1G15810	0.0123027	0.999986	0.0915513	0.938567	0.138018	0.999574	-0.0945528	0.413032	0.0825755	0.655885	0.0179673	0.928797
AT1G15820	-0.262361	0.0990285	-0.408451	0.930831	-0.259026	0.132701	-0.0328402	0.809351	-0.777634	0.0159558	-0.493574	6.21889e-15
AT1G15825	-0.045511	NA	-0.0843776	0.960479	0.0170365	0.999574	-0.180652	0.719562	0.0824399	0.808993	0.133913	0.513303
AT1G15830	-0.327462	0.378998	-0.36392	0.930831	-0.202996	0.9647	-0.416833	0.312975	-1.03216	0.0142633	-0.510799	0.057315
AT1G15840	NA	NA	0.00649552	NA	-0.00784602	NA	0.0250611	NA	0.0294573	NA	-0.0611927	NA
AT1G15850	NA	NA	NA	NA	NA	NA	0.0250611	NA	NA	NA	NA	NA
AT1G15860	0.137179	0.999986	-0.211215	0.930831	-0.114704	0.999574	0.0404252	0.766577	-0.0524091	0.891607	0.352182	0.00101937
AT1G15870	-0.0672269	0.999986	0.188065	0.930831	0.0360911	0.999574	-0.0917664	0.83488	0.525681	0.200704	0.504092	0.22949
AT1G15880	-0.0917422	0.999986	-0.129187	0.93385	-0.0265359	0.999574	-0.147539	0.309751	-0.317777	0.233888	-0.192515	0.193022
AT1G15885	-0.127656	0.999986	0.1339	0.940446	0.000508114	0.999574	-0.0379335	0.944884	0.0475735	0.924675	0.0772453	0.863961
AT1G15890	-0.0300076	0.999986	0.197067	0.930831	-0.113601	0.999574	-0.210028	0.729265	0.275048	0.618221	0.226388	0.656124
AT1G15900	-0.0215475	NA	-0.0341991	0.984354	-0.026724	0.999574	-0.33067	0.531899	-0.140849	0.823419	-0.5305	0.225641
AT1G15910	-0.0569649	0.999986	-0.179819	0.930831	0.103301	0.999574	0.0324359	0.914809	-0.561656	0.0108118	-0.224632	0.00902558
AT1G15920	-0.0532653	0.999986	-0.166274	0.930831	-0.0997335	0.999574	0.174686	0.243986	-0.00235754	0.995147	0.168871	0.246173
AT1G15930	-0.0735901	0.999986	-0.357311	0.930831	-0.361247	0.011448	-0.119349	0.137412	-0.512861	0.133125	-0.220586	0.0138061
AT1G15940	0.0534092	0.999986	-0.0139874	0.988958	0.0531256	0.999574	-0.0763094	0.520241	-0.21631	0.0853396	-0.108433	0.291421
AT1G15950	0.0737546	0.999986	0.0174573	0.991028	0.0518414	0.999574	0.176919	0.32292	0.233185	0.244929	0.532352	9.19275e-10
AT1G15960	0.078766	0.999986	0.18742	0.930831	-0.0650548	0.999574	1.52773	3.73189e-91	1.3304	5.13187e-11	0.831434	7.51656e-22
AT1G15970	-0.0619737	0.999986	-0.0133784	0.991038	-0.0123939	0.999574	0.0542773	0.762322	-0.0843667	0.704899	-0.0582744	0.806014
AT1G15980	-0.0448968	0.999986	-0.227149	0.930831	-0.0110899	0.999574	-0.358201	0.171709	-0.577021	0.0201728	-0.543532	0.0375808
AT1G15990	-0.00349172	NA	NA	NA	NA	NA	-0.00106675	NA	0.0294573	NA	0.02388	NA
AT1G16000	-0.0013857	0.999986	-0.0311869	0.984605	0.0182208	0.999574	0.162582	0.444807	0.220459	0.334404	0.413013	0.069629
AT1G16010	0.0144086	0.999986	-0.157761	0.930831	0.0382706	0.999574	-0.137184	0.214595	-0.147606	0.629485	0.17165	0.130273
AT1G16020	-0.137544	0.999986	0.0286162	0.984605	-0.08852	0.999574	-0.120252	0.418237	-0.0413243	0.86933	-0.0896025	0.516776
AT1G16022	0.0300196	NA	-0.00108987	NA	-0.00380161	NA	0.0197668	0.978264	0.112245	NA	0.000154879	NA
AT1G16025	NA	NA	NA	NA	NA	NA	NA	NA	NA	NA	NA	NA
AT1G16030	0.0170478	0.999986	-0.212105	0.930831	0.0236162	0.999574	0.324087	0.0646103	-0.0829736	0.877595	0.217808	0.339875
AT1G16040	0.0608136	0.999986	-0.0151038	0.991038	-0.0454747	0.999574	0.018107	0.926224	0.196673	0.283677	0.031412	0.883094
AT1G16060	-0.128365	0.999986	0.300486	0.930831	-0.137638	0.999574	0.43083	0.0198639	1.4429	1.35481e-09	0.445133	0.00262903
AT1G16070	-0.0732559	0.999986	0.0419993	0.980758	-0.108768	0.999574	0.163361	0.747796	-0.102957	0.711437	-0.39862	0.175806
AT1G16080	-0.101297	0.999986	-0.151339	0.930831	-0.0985312	0.999574	0.0113595	0.958886	-0.17587	0.49875	-0.0365786	0.843961
AT1G16090	-0.0222538	0.999986	0.0194609	0.992881	-0.17101	0.999574	-0.0557119	0.931044	-0.157319	0.74146	0.0844551	0.848803
AT1G16110	0.0615829	0.999986	-0.0610856	0.97522	0.000523502	0.999574	0.282451	0.534084	-0.198396	0.700489	0.22844	0.644851
AT1G16120	0.0255892	NA	0.067279	0.930907	0.00348267	NA	0.685309	0.126939	0.781026	0.0828776	0.0895189	0.837584
AT1G16130	-0.0217658	0.999986	-0.0845092	0.96038	-0.0147183	0.999574	-0.15454	0.806907	-0.159513	0.78467	0.0646573	0.911212
AT1G16150	0.00917502	0.999986	0.0382753	0.980702	-0.024808	0.999574	-0.228253	0.689507	-0.0638451	0.923852	0.441933	0.33301
AT1G16160	0.0318866	NA	0.00725919	0.99301	0.0104817	NA	-0.102522	NA	-0.0782397	NA	NA	NA
AT1G16170	-0.0234436	0.999986	0.0658746	0.963556	-0.211501	0.919456	0.0930537	0.673301	0.261871	0.220944	0.247328	0.2628
AT1G16180	-0.031613	0.999986	-0.285227	0.930831	-0.035811	0.999574	-0.0409036	0.621059	-0.324705	0.338673	-0.0484798	0.667091
AT1G16190	-0.0833017	0.999986	0.0559971	0.958238	0.109242	0.999574	-0.150934	0.269586	0.0446002	0.813014	-0.00460699	0.981317
AT1G16210	0.0746248	0.999986	-0.123044	0.940446	0.159816	0.852563	-0.100655	0.420637	-0.253064	0.429086	0.0882909	0.465998
AT1G16220	-0.0934108	0.999986	0.155517	0.930907	0.0239267	0.999574	-0.434441	0.0459533	0.0391759	0.916682	-0.102888	0.759552
AT1G16225	NA	NA	NA	NA	NA	NA	NA	NA	NA	NA	NA	NA
AT1G16230	NA	NA	NA	NA	NA	NA	0.0250611	NA	NA	NA	NA	NA
AT1G16240	-0.0870655	0.999986	-0.191986	0.930831	-0.0488246	0.999574	-0.126872	0.23829	-0.409701	0.174704	-0.194266	0.0404787
AT1G16250	-0.00358704	0.999986	-0.10552	0.93438	-0.0203215	0.999574	-0.0456601	0.843503	-0.127098	0.556705	-0.0148277	0.954504
AT1G16260	0.0216499	0.999986	0.239163	0.930831	0.00788388	0.999574	0.0630022	0.893689	0.437718	0.343916	0.249202	0.626033
AT1G16270	-0.0163615	0.999986	0.000356873	0.999681	-0.0507991	0.999574	0.40605	0.0776157	0.00628223	0.977174	0.0845479	0.515891
AT1G16280	0.033524	0.999986	0.0477191	0.974965	-0.0906991	0.999574	-0.0300583	0.896672	0.232059	0.207797	0.19909	0.320724
AT1G16290	0.161429	0.999986	0.179212	0.930831	0.261045	0.664481	0.337334	0.146712	0.622601	0.0187001	-0.394063	0.347943
AT1G16300	0.158257	0.999986	0.183541	0.930831	0.0280125	0.999574	0.191309	0.264343	0.186563	0.523917	0.109936	0.701459
AT1G16310	0.0999308	0.999986	0.0593414	0.974816	0.0215305	0.999574	0.624955	0.0270151	0.209766	0.495415	0.483731	0.0184101
AT1G16320	0.00914657	0.999986	0.0019614	0.998264	0.0305942	0.999574	0.0698414	0.755878	0.0546986	0.844841	0.238117	0.0558599
AT1G16330	-0.0550793	0.999986	0.0761453	0.968911	0.0878676	0.999574	-0.215594	0.426033	-0.284467	0.43227	-0.352505	0.320935
AT1G16340	0.0189157	0.999986	0.0236812	0.985311	0.0444998	0.999574	-0.246002	0.137799	0.0376138	0.866137	-0.113322	0.547931
AT1G16350	-0.0424302	0.999986	-0.189891	0.930831	0.194975	0.625791	-0.1042	0.404301	-0.110761	0.685907	0.134052	0.223278
AT1G16360	-0.0133118	NA	0.0880818	0.940446	0.0240853	NA	-0.215621	0.569037	-0.0248089	0.967582	0.00673311	NA
AT1G16370	-0.0466416	0.999986	0.00825603	0.984186	-0.0120144	NA	-0.641462	0.171055	0.520062	0.204531	-0.0883531	NA
AT1G16380	0.0812491	0.999986	-0.0711118	0.971392	0.0437203	0.999574	0.113747	0.846833	-0.0598147	0.923976	0.655095	0.0141509
AT1G16390	0.0130135	0.999986	0.157757	0.932191	0.108021	0.999574	-0.889153	8.77949e-06	1.31719	0.000112697	0.535112	0.178398
AT1G16400	-0.0161215	0.999986	0.225554	0.930831	0.039673	0.999574	0.644227	0.169303	1.11401	6.39025e-11	1.28901	1.91193e-40
AT1G16410	-0.0213898	0.999986	0.00584171	0.996905	0.042433	0.999574	1.08299	0.00988961	1.10013	7.39942e-06	1.18226	1.99311e-51
AT1G16420	0.0203066	NA	0.0334733	0.97176	0.0767751	0.999574	-0.0303394	0.948995	0.354172	0.496579	0.606522	0.152774
AT1G16430	-0.121502	0.999986	-0.0216357	0.991038	-0.153317	0.999574	-0.220671	0.369428	-0.187345	0.58975	0.0287846	0.937923
AT1G16440	-0.0158655	NA	0.0924759	0.930831	-0.0472696	NA	-0.092463	0.871551	0.188479	0.720955	-0.24749	NA
AT1G16445	0.0134367	0.999986	-0.0749494	0.969436	-0.0754442	0.999574	-0.128473	0.792782	-0.574746	0.0990391	-0.494296	0.252929
AT1G16460	-0.00972873	0.999986	-0.230996	0.930831	-0.102804	0.999574	-0.0386897	0.734348	-0.421887	0.136386	-0.322457	0.000468324
AT1G16470	-0.00811467	0.999986	-0.258513	0.930831	-0.053036	0.999574	-0.290241	1.54344e-05	-0.338787	0.24409	-0.0931806	0.4104
AT1G16480	-0.0249628	0.999986	0.138905	0.940446	0.0272405	0.999574	-0.148009	0.693555	0.221764	0.524718	-0.0231001	0.954623
AT1G16490	0.151812	0.999986	0.0931151	0.952843	0.07134	0.999574	0.208658	0.459991	0.060965	0.879335	0.357622	0.00446603
AT1G16500	0.178808	0.999986	0.0920994	0.957221	0.124902	0.999574	0.285027	0.133468	0.103283	0.743673	0.271091	0.235332
AT1G16510	-0.0725741	0.999986	-0.253836	0.930831	-0.156672	0.999574	0.373545	0.278128	0.223497	0.439623	0.232263	0.302711
AT1G16515	-0.0516215	0.999986	-0.074918	0.971079	-0.169616	0.999574	-0.0835131	0.897359	0.719578	0.0395447	0.160457	0.541945
AT1G16520	0.0199416	0.999986	-0.0927955	0.932191	0.149665	0.999574	0.116612	0.350199	-0.366441	0.00560605	-0.33075	0.00601279
AT1G16530	-0.0585652	0.999986	0.129654	0.940446	-0.147885	0.999574	0.0267751	0.972204	0.646689	0.157142	-0.246431	0.613983
AT1G16540	0.128964	0.999986	0.141992	0.930831	0.0482034	0.999574	0.461902	0.000255257	0.17011	0.25344	0.410678	2.04542e-05
AT1G16560	0.0486824	0.999986	-0.18731	0.930831	-0.134486	0.97997	0.11068	0.445703	-0.156256	0.504018	-0.149129	0.185122
AT1G16570	-0.00185127	0.999986	-0.0462752	0.975851	0.0067362	0.999574	0.106611	0.389632	0.149425	0.501051	0.0290259	0.881093
AT1G16590	-0.133768	0.999986	-0.021402	0.988958	-0.0462776	0.999574	-0.218326	0.240745	-0.102114	0.679855	-0.225826	0.160338
AT1G16610	-0.0460301	0.999986	-0.105312	0.930831	0.0543412	0.999574	-0.0971014	0.305221	-0.216705	0.162131	-0.218826	0.0359032
AT1G16630	0.00363909	0.999986	-0.093273	0.934854	0.0958374	0.999574	-0.0789489	0.79425	-0.580561	0.000715854	-0.538775	0.0262598
AT1G16640	-0.109091	0.999986	-0.0570955	0.979494	0.00911385	0.999574	-0.473609	0.251124	-0.25135	0.608014	-0.0274253	0.964646
AT1G16650	-0.0832503	0.999986	0.020245	0.989703	-0.0244169	0.999574	0.0610062	0.840599	0.238796	0.27782	0.220689	0.342524
AT1G16670	-0.00957695	0.999986	0.13791	0.937292	0.117688	0.999574	0.0465918	0.893703	0.220914	0.534203	0.0358114	0.893341
AT1G16680	-0.126753	0.999986	-0.0416168	0.967364	0.0390055	0.999574	-0.0897811	0.510559	-0.163306	0.25422	0.0183419	0.923092
AT1G16690	0.00757462	0.999986	0.142954	0.930831	0.165758	0.999574	-0.304629	0.103169	-0.317474	0.214153	-0.330793	0.166839
AT1G16700	0.013854	0.999986	-0.250073	0.930831	-0.150528	0.999574	-0.0607461	0.64159	-0.253895	0.425057	0.0166871	0.933339
AT1G16705	0.0582431	0.999986	-0.128255	0.940446	0.152557	0.977769	0.06294	0.76435	-0.049153	0.894677	0.517739	2.58045e-06
AT1G16710	0.120557	0.999986	0.159593	0.930831	-0.0417901	0.999574	0.0482816	0.78901	0.281861	0.303193	-0.0648824	0.614568
AT1G16720	0.0224609	0.999986	0.0823227	0.940446	0.0145449	0.999574	0.0486811	0.794051	-0.012493	0.951499	-0.0513899	0.709832
AT1G16730	0.00873059	0.999986	0.0338804	0.986098	-0.0746882	0.999574	0.804777	0.0670464	0.554069	0.149743	0.695847	0.0080805
AT1G16740	-0.00182611	0.999986	-0.174848	0.930831	0.0301958	0.999574	0.0569145	0.774745	-0.291462	0.451259	0.0166834	0.936189
AT1G16750	-0.10394	0.999986	0.199785	0.930831	0.0695909	0.999574	-0.803248	4.40125e-11	-0.326136	0.334007	0.66812	0.00287836
AT1G16760	0.0123477	NA	-0.0303881	0.935679	-0.00380161	NA	-0.145184	NA	-0.126848	NA	0.000484147	NA
AT1G16770	-0.00735752	0.999986	-0.0725903	0.959447	0.0305992	0.999574	0.282136	0.620321	0.879898	0.0538873	0.882492	1.36062e-06
AT1G16780	-0.0536486	0.999986	-0.185064	0.930831	-0.0290563	0.999574	0.111607	0.422014	-0.372887	0.00316242	-0.329572	0.00579493
AT1G16790	-0.0652872	0.999986	0.088544	0.94653	-0.0685798	0.999574	-0.181314	0.391098	-0.120997	0.620422	0.0690596	0.816806
AT1G16800	0.0449475	0.999986	0.181397	0.930831	0.036273	0.999574	-0.0357432	0.860668	0.350732	0.257387	-0.0693143	0.717031
AT1G16810	-0.0442854	0.999986	-0.243472	0.930831	0.13415	0.971303	-0.0340835	0.834529	-0.45003	0.195114	-0.116584	0.353819
AT1G16820	0.00232659	0.999986	0.0913857	0.959801	-0.0604463	0.999574	-0.124073	0.718272	0.0947507	0.795881	-0.30403	0.283248
AT1G16825	-0.0419682	0.999986	0.0917901	0.955991	0.0343265	0.999574	0.201657	0.384663	0.309637	0.260587	0.140178	0.687194
AT1G16830	0.047469	0.999986	0.112263	0.950637	-0.0184418	0.999574	0.152681	0.681184	0.679535	0.0797269	0.314945	0.38467
AT1G16840	-0.034337	0.999986	0.0140132	0.99301	0.136891	0.999574	-0.0643067	0.66243	-0.422776	0.0309912	-0.277921	0.0568631
AT1G16850	0.0627144	0.999986	-0.0422305	0.981499	-0.0596954	0.999574	0.652251	0.115046	1.20368	0.00286761	0.817962	0.00220558
AT1G16860	-0.0854037	0.999986	-0.044665	0.979518	0.137324	0.984919	0.259537	0.0107082	-0.402874	0.0728576	-0.347174	0.000214107
AT1G16870	-0.00661716	0.999986	-0.0578628	0.956371	0.121993	0.999574	-0.0198383	0.909995	0.00354122	0.986876	0.0735266	0.719014
AT1G16880	-0.0786096	0.999986	-0.213982	0.930831	-0.0166654	0.999574	-0.123556	0.340166	-0.374046	0.158697	0.0611873	0.71845
AT1G16890	-0.0589852	0.999986	-0.28344	0.930831	-0.0855885	0.999574	-0.0205365	0.878268	-0.276635	0.501051	0.171309	0.0421697
AT1G16900	-0.0248022	0.999986	-0.150497	0.930831	-0.0503289	0.999574	-0.172559	0.061005	-0.152598	0.4011	-0.00589211	0.975089
AT1G16905	-0.00349172	NA	-0.0193468	0.978418	-0.00059155	NA	0.286025	NA	0.413888	0.359174	0.0379901	NA
AT1G16910	0.0303171	NA	0.0138941	NA	NA	NA	-0.048502	NA	0.0294573	NA	NA	NA
AT1G16916	-0.0862069	0.999986	-0.0963226	0.955618	-0.306949	0.487933	-0.0236285	0.949099	-0.122467	0.719483	0.163141	0.555724
AT1G16920	0.0123609	0.999986	-0.121176	0.930831	-0.0595066	0.999574	-0.171843	0.188206	-0.434607	0.0121052	-0.584315	3.19532e-05
AT1G16930	0.121587	0.999986	-0.0113833	0.995889	-0.04759	0.999574	-0.355552	0.201667	-0.36528	0.37977	-0.0150894	0.973431
AT1G16940	0.0304425	NA	0.00649552	NA	-0.00380161	NA	0.126786	0.814937	0.0294573	NA	0.000283719	NA
AT1G16945	NA	NA	NA	NA	NA	NA	0.0250611	NA	NA	NA	NA	NA
AT1G16950	0.194557	0.33924	-0.200263	0.930831	-0.0124971	NA	1.70104	1.13601e-05	-0.208855	0.732324	1.12727	0.00191186
AT1G16960	0.0123537	0.999986	0.0574606	0.971709	0.00582925	0.999574	0.61091	0.00108339	-0.0479496	0.87753	0.0903885	0.801704
AT1G16970	-0.0371063	0.999986	-0.194005	0.930831	-0.18084	0.823325	0.0107762	0.959196	-0.194717	0.15781	-0.000442112	0.998414
AT1G16980	0.154103	0.999986	0.0976045	0.932191	-0.0622543	0.999574	0.640797	3.00152e-07	-0.111776	0.539183	-1.35327	7.12182e-17
AT1G17000	0.00753275	0.999986	0.00807164	NA	NA	NA	0.0868569	0.89935	-0.000941603	NA	NA	NA
AT1G17010	NA	NA	0.000913873	0.998264	0.00320821	NA	0.346153	NA	0.271599	0.603592	0.02388	NA
AT1G17020	0.238363	0.999986	-0.0304781	0.985311	-0.125609	0.999574	0.682835	0.000295999	0.544127	0.0146471	0.774314	4.47371e-09
AT1G17030	0.178754	0.999986	0.379212	0.930831	-0.138782	0.999574	0.977197	0.000387498	2.33154	7.2566e-31	0.262371	0.0659894
AT1G17040	0.00445812	0.999986	0.0990624	0.94957	0.0251263	0.999574	-0.217361	0.180228	0.215684	0.459365	0.119962	0.5902
AT1G17050	0.0521586	0.999986	0.0786964	0.955991	-0.0265809	0.999574	0.257773	0.132368	-0.0820485	0.761602	-0.0349586	0.896017
AT1G17060	-0.0241746	0.999986	0.081197	0.947663	-0.0383246	0.999574	0.724231	0.0200475	1.09562	1.50815e-09	0.426329	6.16592e-07
AT1G17065	NA	NA	-0.0276581	0.964764	0.00320821	NA	0.0509733	NA	-0.132255	NA	0.02388	NA
AT1G17070	0.0259065	0.999986	-0.0418013	0.97176	-0.0484929	0.999574	-0.123692	0.445284	0.0236022	0.907573	-0.00029566	0.999112
AT1G17080	-0.0373172	0.999986	-0.222392	0.930831	-0.252626	0.277479	-0.0337197	0.828276	-0.259137	0.304012	-0.104131	0.406138
AT1G17090	0.0956732	0.999986	-0.0782458	0.964373	-0.080946	0.999574	-0.165162	0.535188	0.975844	2.4433e-06	0.759129	3.02824e-05
AT1G17100	-0.0985873	0.999986	-0.262676	0.930831	-0.175949	0.862034	0.776965	1.21572e-10	-0.291596	0.290224	0.0287175	0.818308
AT1G17110	0.0530314	0.999986	0.043556	0.960479	0.0535028	0.999574	0.0365037	0.841526	-0.118541	0.420257	-0.1081	0.341988
AT1G17120	-0.00634949	0.999986	-0.146895	0.930831	-0.0985062	0.999574	0.0961461	0.527023	-0.148823	0.347759	-0.08114	0.680656
AT1G17130	0.0337857	0.999986	-0.0756565	0.957221	0.186829	0.781866	-0.0317742	0.827557	-0.232832	0.302566	0.153779	0.296662
AT1G17140	-0.0892934	0.999986	-0.114297	0.941266	0.244221	0.601455	0.350167	0.229962	-0.318327	0.281074	0.148835	0.30486
AT1G17145	0.00483454	0.999986	0.0243429	0.985191	-0.0243668	0.999574	0.223538	0.135359	0.23569	0.14461	0.204748	0.125351
AT1G17147	-0.0206224	NA	-0.0799696	0.931302	-0.00119234	NA	-0.348633	0.476322	-0.350183	0.440118	-0.0480501	NA
AT1G17150	-0.0207686	NA	NA	NA	NA	NA	-0.105617	0.822259	NA	NA	NA	NA
AT1G17160	-0.048133	0.999986	-0.0951516	0.940446	0.0159758	0.999574	-0.284512	0.0954391	-0.37451	0.0250609	-0.246115	0.12966
AT1G17170	0.094482	0.999986	0.264333	0.930831	-0.0243039	0.999574	0.397517	0.33388	0.114676	0.832824	-0.0351611	0.928318
AT1G17180	-0.0608658	NA	0.085126	0.96038	0.103456	0.999574	0.227255	0.692699	-0.35563	0.528909	-0.238946	0.624861
AT1G17190	-0.144485	0.999986	-0.225737	0.930831	-0.241971	0.799236	-0.222344	0.581654	-0.723341	0.0249476	-0.557548	0.0116445
AT1G17200	-0.149054	0.999986	-0.382759	0.930831	-0.141121	0.999574	-0.925573	1.06624e-13	-0.841711	0.000960801	-0.658222	2.51128e-11
AT1G17210	-0.00447648	0.999986	-0.0265414	0.981906	0.035428	0.999574	-0.0332733	0.776841	-0.139527	0.383824	-0.199847	0.0270116
AT1G17220	-0.00281775	0.999986	-0.0630305	0.953823	0.0418455	0.999574	0.0162454	0.916853	-0.370129	0.00770556	-0.251271	0.00262345
AT1G17230	-0.0528789	0.999986	-0.0523363	0.979494	-0.0224443	0.999574	0.150056	0.562239	0.178902	0.598158	0.378897	0.13309
AT1G17235	0.00853765	NA	-0.0185455	0.981906	0.0219499	NA	0.286344	0.473604	-0.180191	NA	0.122789	NA
AT1G17240	-0.0344733	0.999986	-0.0575266	0.979402	-0.0386243	0.999574	0.458412	0.272059	0.0887728	0.853855	0.0949567	0.838973
AT1G17250	0.00366811	0.999986	-0.170398	0.930831	0.0286154	0.999574	-0.796262	0.00113297	-0.207092	0.735025	0.152604	0.767295
AT1G17260	-0.00726877	0.999986	0.0736619	0.960479	0.0422714	0.999574	-0.934646	1.63786e-05	-0.0747476	0.801837	-0.447527	0.0772019
AT1G17270	-0.150565	0.999986	-0.0108448	0.995836	0.0445293	0.999574	-0.31693	0.0952176	0.0621138	0.839778	0.0308896	0.92685
AT1G17280	-0.00926826	0.999986	-0.17844	0.930831	0.0057826	0.999574	0.116071	0.242947	-0.0877105	0.788758	0.11883	0.323727
AT1G17285	-0.00016676	0.999986	-0.171045	0.930831	-0.0598568	0.999574	-0.571929	0.197424	-0.350406	0.343055	0.319031	0.327392
AT1G17290	-0.0610272	0.999986	-0.0919199	0.932191	-0.043366	0.999574	-0.146809	0.143528	0.206568	0.165571	-0.0320962	0.801731
AT1G17300	0.0032297	NA	0.00684871	0.986633	0.00320821	NA	NA	NA	0.253625	NA	0.02388	NA
AT1G17310	0.0115445	NA	0.10369	0.932191	-0.00167147	0.999574	0.580068	0.153718	1.78955	1.16775e-05	1.44124	1.03854e-06
AT1G17330	0.0296804	0.999986	0.0820408	0.959801	0.107837	0.999574	-0.337129	0.086281	0.180579	0.513835	0.164102	0.513804
AT1G17340	0.0444869	0.999986	0.0336415	0.985746	0.012062	0.999574	-0.150939	0.586867	0.00189112	0.996394	0.148846	0.551399
AT1G17345	NA	NA	0.0246157	0.981499	0.0343839	0.999574	0.0250611	NA	0.216768	0.67767	0.74548	0.0602898
AT1G17350	-0.0397059	0.999986	-0.193195	0.930831	-0.00855405	0.999574	-0.0986513	0.655883	-0.137878	0.598577	0.0157333	0.951526
AT1G17360	0.0869659	0.999986	0.00155138	0.998264	-0.0729447	0.999574	0.321073	0.185459	0.397219	0.039443	0.221564	0.117434
AT1G17370	-0.0635004	0.999986	-0.118218	0.930831	-0.0220138	0.999574	0.217874	0.127367	-0.0499601	0.8159	0.171922	0.085474
AT1G17380	0.276864	0.869673	0.309483	0.930831	-0.194182	0.97997	0.661819	0.0178132	1.09445	0.000305153	0.572977	0.0107849
AT1G17400	0.0321261	NA	-0.00830156	NA	-0.00380161	NA	0.297973	0.419954	0.0460491	NA	0.0531236	NA
AT1G17410	-0.0177691	0.999986	-0.0173236	0.992351	-0.0862847	0.999574	-0.0601657	0.843933	0.047737	0.896475	0.0718567	0.818308
AT1G17420	-0.0805728	0.999986	0.0468217	0.97313	0.111457	0.999574	-0.163215	0.154038	0.21874	0.312118	-0.00708845	0.970935
AT1G17430	-0.0409671	0.999986	-0.112876	0.930831	0.0682318	0.999574	-0.480499	3.79885e-06	-0.286403	0.110835	0.936634	3.7564e-10
AT1G17440	0.0275631	0.999986	0.183629	0.930831	0.19012	0.752892	0.014358	0.926269	0.151227	0.43227	0.0317321	0.833593
AT1G17450	0.0358818	0.999986	0.0657841	0.963556	0.0421684	0.999574	-0.0289875	0.892905	0.0632653	0.812415	0.00602097	0.977327
AT1G17455	-0.0857595	0.999986	0.0789843	0.959801	-0.0995979	0.999574	-0.287979	0.274249	0.0406982	0.88744	-0.114687	0.711882
AT1G17460	0.0456285	0.999986	-0.0240308	0.989568	0.0550257	0.999574	0.119116	0.470344	0.317406	0.13276	0.425115	0.00341506
AT1G17470	-0.0460721	0.999986	-0.128842	0.930831	-0.0426595	0.999574	0.0128298	0.932228	-0.0837605	0.702403	-0.0931562	0.399918
AT1G17480	0.0286847	0.999986	0.0426579	0.982215	0.00672527	0.999574	0.4786	0.0962109	-0.0622223	0.862459	0.0817534	0.831144
AT1G17490	-0.0282437	0.999986	-0.0639325	0.967364	0.00899028	0.999574	0.0503689	0.831214	0.0861082	0.767539	0.495867	9.48855e-05
AT1G17500	0.0353945	0.999986	0.123348	0.930831	0.070283	0.999574	0.109481	0.374303	-0.0666486	0.783006	-0.1255	0.388859
AT1G17510	-0.119479	0.999986	-0.0872811	0.94957	-0.235899	0.793345	-0.0629481	0.783116	-0.193164	0.417391	-0.0859807	0.727079
AT1G17520	-0.00652308	0.999986	-0.115311	0.930831	-0.0908966	0.999574	0.0807614	0.713651	-0.232693	0.20595	-0.0208288	0.924533
AT1G17530	-0.013027	0.999986	-0.153923	0.930831	-0.133502	0.999574	-0.179757	0.19833	-0.287086	0.30145	-0.150278	0.343937
AT1G17540	-0.143532	0.999986	-0.287076	0.930831	-0.0873277	0.999574	-1.04965	0.0110572	-0.802264	0.0993139	-0.562959	0.150704
AT1G17545	NA	NA	NA	NA	NA	NA	NA	NA	NA	NA	NA	NA
AT1G17550	0.02814	0.999986	-0.176231	0.930831	-0.0275986	0.999574	0.0446071	0.831408	-0.306111	0.188365	-0.0920268	0.456973
AT1G17560	0.00106236	0.999986	-0.0198286	0.990342	0.119313	0.999574	0.011246	0.969613	0.200203	0.46213	0.124541	0.727055
AT1G17580	0.0111161	0.999986	0.0883752	0.951447	0.0368364	0.999574	-0.0658199	0.783465	-0.197463	0.39737	-0.377544	4.31181e-05
AT1G17590	-0.0844877	0.999986	0.218887	0.930831	0.111646	0.999574	-0.0364492	0.8724	0.142815	0.631597	0.160692	0.430798
AT1G17600	-0.00840569	NA	0.0258767	0.971392	0.0210583	NA	-0.278199	0.466044	-0.0627807	NA	0.270719	NA
AT1G17610	-0.0479616	NA	0.0129287	0.989703	-0.00762535	NA	-0.165698	0.781374	0.0793529	0.889195	-0.0934098	0.829726
AT1G17615	NA	NA	0.00649552	NA	-0.00380161	NA	NA	NA	NA	NA	-0.0230925	NA
AT1G17620	0.0302031	0.999986	0.255087	0.930831	0.25971	0.719206	-0.0372913	0.888257	0.467973	0.0158046	2.14498	5.9546e-71
AT1G17630	-0.0719703	0.999986	0.153138	0.932191	0.0854601	0.999574	0.0618069	0.856148	0.407754	0.129963	0.452414	0.113015
AT1G17640	0.000346751	0.999986	-0.102633	0.935679	0.0738701	0.999574	-0.212632	0.325348	-0.221838	0.25992	0.00803959	0.978056
AT1G17650	-0.103687	0.999986	-0.170993	0.930831	-0.121657	0.999574	-0.0696678	0.668188	-0.346666	0.0756009	-0.567303	1.18685e-05
AT1G17665	0.0256679	0.999986	0.148172	0.930831	0.0743138	0.999574	0.0186295	0.954996	-0.0166953	0.963193	0.0995844	0.762662
AT1G17680	-0.0100558	0.999986	-0.0418487	0.965009	-0.0245235	0.999574	0.0305737	0.862352	0.0605445	0.715674	0.129595	0.289095
AT1G17690	0.0137675	0.999986	-0.0634803	0.94957	-0.0633033	0.999574	-0.0396623	0.824184	0.0186628	0.931543	0.126086	0.417444
AT1G17700	NA	NA	-0.00830156	NA	NA	NA	NA	NA	0.113085	NA	0.02388	NA
AT1G17710	-0.143521	0.999986	0.0647463	0.974021	0.0213063	0.999574	-0.85839	0.000131587	0.624723	0.0464975	2.61735	9.1441e-26
AT1G17720	0.0498319	0.999986	0.0548498	0.959801	0.0392333	0.999574	0.170116	0.0912041	0.107872	0.526179	0.266917	0.00261798
AT1G17730	-0.124553	0.999986	-0.26761	0.930831	-0.0573755	0.999574	-0.225384	0.0357464	-0.426906	0.124167	-0.0856652	0.530975
AT1G17744	0.0147047	0.999986	-0.00796496	0.993576	-0.0143705	0.999574	0.330142	0.550199	0.824117	0.0842547	0.281365	0.53035
AT1G17745	0.0744201	0.999986	-0.0195564	0.989571	0.210228	0.832815	-0.00804885	0.96167	0.245068	0.210805	0.721132	3.72515e-10
AT1G17750	0.0561016	0.999986	0.116338	0.949244	-0.0146218	0.999574	-0.485621	0.0598804	0.343437	0.424367	0.413529	0.2048
AT1G17760	0.00724077	0.999986	0.0301615	0.979518	0.0580193	0.999574	-0.0628059	0.658376	0.204027	0.144326	0.224479	0.0634529
AT1G17770	0.112231	0.999986	0.0696181	0.952551	-0.00760271	0.999574	0.101488	0.84407	0.942148	0.0446572	-0.224787	NA
AT1G17780	0.271686	0.841674	-0.0616315	0.975851	0.0404475	0.999574	0.304934	0.148685	0.0973102	0.805338	0.118685	0.657426
AT1G17790	0.0125709	0.999986	0.0829438	0.95392	-0.0430974	0.999574	0.0497707	0.842476	0.13511	0.534901	0.13212	0.525507
AT1G17800	0.0429637	0.999986	0.027628	0.940446	NA	NA	0.604519	0.128995	NA	NA	NA	NA
AT1G17810	-0.0698726	NA	-0.421322	0.930831	-0.153289	0.999574	-0.154286	NA	0.330663	0.397514	0.116621	0.432663
AT1G17820	0.0945063	0.999986	0.0432313	0.966554	-0.0691236	0.999574	0.201285	0.0786714	0.0295032	0.86108	0.173287	0.144326
AT1G17830	-0.168178	0.999986	-0.139378	0.933778	-0.269663	0.659493	0.832022	0.00574277	0.0378157	0.909283	-0.132951	0.468613
AT1G17840	0.0147232	0.999986	-0.10782	0.930956	0.113296	0.999574	-0.311507	0.000231143	-0.00614718	0.979958	-0.0192126	0.889059
AT1G17850	-0.0612297	0.999986	0.089777	0.948264	0.1126	0.999574	0.21826	0.156491	0.0826001	0.758655	-0.0803649	0.739573
AT1G17860	0.172538	0.999986	-0.0243572	0.988958	0.0705999	0.999574	0.872326	4.42587e-09	-0.0717895	0.770713	0.148964	0.346772
AT1G17870	0.0591636	0.999986	0.111128	0.951447	0.103652	0.999574	0.392604	0.0848515	0.865697	0.00369366	0.771424	8.11272e-05
AT1G17880	-0.0423798	0.999986	-0.214533	0.930831	0.0393929	0.999574	-0.241266	0.000211535	-0.454309	0.177513	-0.0889184	0.438769
AT1G17890	-0.0830638	0.999986	-0.1197	0.930831	-0.00170145	0.999574	-0.0790501	0.578269	-0.206911	0.274887	0.00206202	0.993944
AT1G17910	NA	NA	0.0143445	NA	NA	NA	NA	NA	NA	NA	NA	NA
AT1G17920	-0.132551	0.999986	-0.0667774	0.948264	-0.061884	0.999574	-0.0976491	0.783294	-0.572334	2.22046e-05	-0.315802	0.00948473
AT1G17930	-0.0339768	0.999986	0.104863	0.932191	0.084894	0.999574	0.0294187	0.884431	0.216348	0.181255	-0.00106311	0.996755
AT1G17940	0.0197307	0.999986	-0.0370877	0.982215	0.135827	0.999574	0.0927911	0.579561	-0.246431	0.364896	-0.306837	0.0633881
AT1G17950	0.146778	0.999986	0.174208	0.930831	0.137625	0.999574	0.619176	0.0816421	1.71233	8.38725e-07	2.33534	9.21241e-35
AT1G17960	0.30131	0.711156	0.0934976	0.96038	0.126575	0.999574	0.194468	0.412612	1.47406	1.95087e-10	0.0740604	0.811121
AT1G17970	-0.00875658	0.999986	0.154381	0.932191	0.0491381	0.999574	0.200519	0.524393	0.203482	0.577828	-0.257633	0.393535
AT1G17980	0.0897936	0.999986	-0.00815659	0.995694	0.112288	0.999574	0.00700415	0.970223	0.13384	0.436538	0.322739	0.00342571
AT1G17990	0.0432988	0.999986	0.0943395	0.959447	-0.146885	0.999574	0.1338	0.718715	0.339008	0.280306	-0.374429	0.13836
AT1G18000	-0.0916273	0.999986	-0.108131	0.940446	0.0880496	0.999574	-0.0272259	0.926386	-0.266572	0.322193	0.0905518	0.753286
AT1G18010	-0.0125878	0.999986	-0.00497147	0.995889	-0.0439427	0.999574	-0.0433861	0.871303	0.485233	0.35343	-0.15187	0.665181
AT1G18020	-0.0385879	0.999986	-0.192132	0.930831	-0.0170058	0.999574	-0.917851	0.00320692	-1.46292	0.000241592	-0.315535	0.327871
AT1G18030	-0.0526823	0.999986	-0.0525685	0.97312	-0.021453	0.999574	-0.185627	0.508767	0.0685778	0.80832	0.0888431	0.738203
AT1G18040	-0.0912447	0.999986	0.0223297	0.986241	0.0538791	0.999574	-0.0369814	0.84853	0.0441361	0.850648	0.196737	0.330357
AT1G18050	-0.000339016	NA	-0.00830156	NA	0.00522362	NA	-0.0315133	NA	-0.0299573	NA	0.000927141	NA
AT1G18060	-0.00276651	0.999986	0.00694405	0.99645	0.0772243	0.999574	0.185268	0.302186	-0.120016	0.617979	0.03593	0.87204
AT1G18070	0.0225094	0.999986	-0.154232	0.930831	0.0326229	0.999574	0.0149857	0.913554	0.0360273	0.896043	0.231996	0.00261798
AT1G18080	-0.126647	0.996047	-0.39403	0.930831	-0.260712	0.044595	-0.186045	0.00148563	-0.637146	0.0374449	-0.373167	1.46633e-06
AT1G18090	0.0107995	0.999986	0.155976	0.932887	0.0245661	0.999574	-0.145298	0.521033	0.31491	0.4554	0.12881	0.74138
AT1G18100	-0.137989	0.877822	0.0404617	0.982215	0.192619	0.780808	0.712266	0.0777947	0.379446	0.166474	-0.224531	0.0160312
AT1G18130	0.00659041	NA	-0.00246588	NA	NA	NA	0.0907431	NA	0.0860199	NA	0.02388	NA
AT1G18140	0.0672258	NA	0.092744	0.932191	-0.00192373	0.999574	0.202326	0.710102	0.320676	0.531155	0.184447	0.705516
AT1G18150	0.0130835	0.999986	0.0479415	0.97176	0.118775	0.999574	-0.29625	0.00761667	0.159296	0.469495	0.196576	0.247934
AT1G18160	-0.0150829	0.999986	0.0649863	0.94653	-0.0126226	0.999574	-0.0817443	0.523326	0.0719047	0.646866	0.0408696	0.786773
AT1G18170	-0.0764917	0.999986	-0.134126	0.932191	0.0844801	0.999574	0.111771	0.709346	-0.314989	0.234855	-0.0277419	0.943157
AT1G18180	0.0514961	0.999986	-0.228759	0.930831	-0.176055	0.777574	0.148862	0.343796	-0.432645	0.0699011	-0.227745	0.0341926
AT1G18190	-0.00711338	0.999986	0.0950724	0.931595	0.123531	0.999574	-0.0152553	0.929614	-0.109327	0.479908	0.110045	0.400849
AT1G18193	-0.025355	NA	0.167879	0.930831	0.0394004	0.999574	0.282433	0.572078	-0.109447	0.862163	-0.269639	0.5615
AT1G18197	-0.00447457	0.999986	-0.08754	0.930831	-0.0443317	NA	0.0213214	0.978858	0.365324	0.495564	-0.000170903	0.999708
AT1G18200	0.0272533	0.999986	0.0868998	0.943669	-0.0530196	0.999574	0.34384	0.518275	0.380596	0.496253	-0.363122	0.426936
AT1G18210	-0.0519573	0.999986	-0.0966982	0.940446	-0.115199	0.999574	-0.0440496	0.872827	-0.292845	0.0343846	-0.343183	0.00228596
AT1G18220	NA	NA	NA	NA	NA	NA	NA	NA	NA	NA	NA	NA
AT1G18250	-0.0121716	0.999986	0.142711	0.930831	0.117599	0.999574	-0.0782249	0.847176	-0.159182	0.360662	-0.432935	0.02566
AT1G18260	-0.086632	0.999986	-0.109488	0.930831	0.0195678	0.999574	-0.0401845	0.830917	-0.00734075	0.972825	-0.0844086	0.497957
AT1G18265	-0.0672202	0.999986	0.112632	0.941067	0.136048	0.999574	-0.00075897	0.998966	-0.337958	0.252425	-0.279475	0.32542
AT1G18270	-0.00917336	0.999986	0.0385421	0.979494	-0.0758101	0.999574	-0.338712	0.0011242	-0.227804	0.0968977	-0.454984	5.01623e-07
AT1G18280	0.0382689	0.999986	0.0346753	0.983513	-0.0155197	0.999574	-0.178906	0.778925	-0.225003	0.705464	-0.174873	0.70485
AT1G18290	-0.00633772	NA	0.0138941	NA	-0.0174518	NA	0.118905	NA	0.303879	NA	-0.00262752	NA
AT1G18300	0.0223371	0.999986	0.106927	0.951498	-0.111498	0.999574	1.01996	0.000812468	0.875788	1.44313e-05	0.470197	0.0321911
AT1G18310	0.0032297	NA	-0.00830156	NA	0.00320821	NA	NA	NA	-0.0299573	NA	NA	NA
AT1G18320	-0.0400838	0.999986	-0.000771154	0.999107	0.0290184	0.999574	0.268832	0.584444	0.294761	0.586074	0.529613	0.221341
AT1G18330	-0.243653	0.999986	-0.230295	0.930831	-0.16635	0.999574	-0.0449566	0.921649	0.228159	0.480436	0.160933	0.539963
AT1G18335	-0.078433	0.999986	0.17766	0.930831	-0.0153522	0.999574	0.0791792	0.740225	0.265705	0.194013	0.0592767	0.78851
AT1G18340	-0.00997139	0.999986	-0.0725304	0.956698	-0.0269722	0.999574	0.0534246	0.86413	-0.0092112	0.973047	0.0939204	0.68587
AT1G18350	-0.000494158	0.999986	0.282185	0.930831	0.0451952	0.999574	0.0545508	0.934166	0.583579	0.2645	0.00628538	0.993663
AT1G18360	0.042397	0.999986	-0.00824852	0.995836	0.073867	0.999574	0.078807	0.622322	-0.173775	0.344777	0.127315	0.384362
AT1G18370	3.05804e-05	0.999986	0.0229684	0.985311	0.0374822	0.999574	0.0188883	0.971281	-0.30473	0.0433727	-0.558994	0.00254714
AT1G18390	-0.0199378	0.999986	0.0250876	0.989986	0.099646	0.999574	0.163786	0.800151	1.03212	0.00549401	1.27971	2.56558e-07
AT1G18400	-0.00173204	0.999986	-0.00374242	0.996905	-0.0120534	0.999574	-0.0690262	0.921101	-0.0431604	0.948164	0.273748	0.552167
AT1G18410	0.0182717	0.999986	0.283133	0.930831	0.158207	0.939387	0.350653	0.388422	1.39991	2.66677e-05	0.405259	0.378443
AT1G18420	0.0284631	NA	-0.219118	0.930831	-0.00237679	NA	0.35258	0.417499	-0.691088	0.128166	0.0278326	NA
AT1G18440	-0.022061	0.999986	-0.0276159	0.985311	0.0258954	0.999574	-0.105012	0.680179	-0.0163011	0.955618	0.011567	0.96871
AT1G18450	-0.0206483	0.999986	-0.25158	0.930831	-0.0822548	0.999574	-0.156286	0.135426	-0.342712	0.0844464	-0.223254	0.0520859
AT1G18460	-0.141426	0.999986	-0.201295	0.930831	-0.00636753	0.999574	0.0971391	0.603958	-0.382184	0.0018068	-0.178124	0.150325
AT1G18470	-0.0315325	0.999986	-0.103611	0.932191	-0.179067	0.777871	0.194222	0.176558	0.0970319	0.667764	0.337009	0.000682822
AT1G18480	0.0191788	0.999986	-0.0636293	0.964764	-0.0311814	0.999574	0.0811386	0.680312	0.0294737	0.921596	0.391393	0.022683
AT1G18485	-0.00828909	0.999986	0.0165177	0.991709	0.0155126	0.999574	0.0924487	0.797369	-0.15253	0.58114	0.0808883	0.808674
AT1G18486	0.0032297	NA	NA	NA	NA	NA	0.0250611	NA	NA	NA	NA	NA
AT1G18490	-0.0494954	0.999986	0.0921596	0.94653	-0.0365922	0.999574	-0.37911	0.0105293	-0.224361	0.312741	-0.149688	0.492859
AT1G18500	-0.0630327	0.999986	-0.114682	0.930831	0.181226	0.452905	-0.0782601	0.473363	-0.325679	0.0107708	-0.102144	0.326652
AT1G18510	NA	NA	0.00649552	NA	NA	NA	0.0509733	NA	NA	NA	NA	NA
AT1G18520	-0.210247	0.999986	-0.0341599	0.986756	-0.131262	0.999574	-1.44654	3.42072e-08	-0.667449	0.0512913	-0.557922	0.0842043
AT1G18530	-0.00349172	NA	0.023999	0.981499	0.0129428	NA	-0.0267634	NA	-0.102684	NA	-0.046378	NA
AT1G18540	-0.0937227	0.999986	-0.239027	0.930831	-0.0213657	0.999574	-0.295733	3.21724e-09	-0.528541	0.065674	-0.220878	0.0602149
AT1G18550	0.00367476	0.999986	0.0795918	0.94957	0.107114	0.999574	-0.149962	0.439719	-0.149153	0.441511	-0.446952	0.0130695
AT1G18560	0.0212702	0.999986	-0.0377909	0.983361	-0.113913	0.999574	0.0432113	0.912202	-0.0198487	0.957256	-0.124117	0.688136
AT1G18570	0.0842343	0.999986	-0.0706866	0.955541	-0.00519091	0.999574	0.0992232	0.881762	-0.319594	0.558859	-0.0623394	0.916371
AT1G18580	0.0579163	0.999986	0.0682213	0.957805	0.0865979	0.999574	0.174495	0.173256	0.0933187	0.666913	0.313575	0.0330326
AT1G18590	-0.0229024	0.999986	0.0792279	0.963298	0.093315	0.999574	0.732236	0.112018	1.18987	1.67814e-07	1.36264	1.64088e-30
AT1G18600	-0.0661848	0.999986	0.0480141	0.976613	0.0201381	0.999574	-0.261158	0.0630527	-0.0347215	0.907916	-0.0441885	0.841893
AT1G18610	0.085162	0.999986	-0.0744442	0.951413	0.0483433	0.999574	-0.0310292	0.872822	-0.241668	0.157514	-0.228501	0.131369
AT1G18620	0.0723538	0.999986	0.119492	0.932191	0.068136	0.999574	-0.158956	0.302951	0.4694	0.000370766	-0.0324102	0.88157
AT1G18630	-0.111146	0.999986	-0.224043	0.930831	-0.273908	0.670763	-0.086828	0.717146	-0.052769	0.830033	0.200183	0.449623
AT1G18640	0.0249039	0.999986	-0.161885	0.930831	-0.149677	0.985084	-0.0362015	0.869595	-0.134226	0.523735	-0.0650221	0.711518
AT1G18650	-0.211476	0.999986	0.0296938	0.985311	0.0543628	0.999574	-0.62945	0.0166059	-0.186634	0.448668	-0.191998	0.205725
AT1G18660	0.09333	0.999986	-0.136306	0.930831	-0.0679076	0.999574	0.0684599	0.584444	-0.0697616	0.763261	0.0631806	0.609837
AT1G18670	-0.100944	0.999986	0.246227	0.930831	0.0674452	0.999574	0.104397	0.568787	0.971654	0.000472073	0.365456	0.0103759
AT1G18680	-0.0431967	0.999986	-0.101956	0.951447	-0.163138	0.999574	0.0530817	0.869724	0.0207332	0.95101	-0.0441388	0.898684
AT1G18690	0.035197	0.999986	0.0914158	0.955508	0.0903526	0.999574	0.376378	0.0699834	0.440577	0.0430629	0.320915	0.0932279
AT1G18700	0.0983743	0.999986	-0.00527702	0.99645	0.04343	0.999574	0.0533805	0.705996	0.0320594	0.867236	-0.0326472	0.823189
AT1G18710	0.00319753	0.999986	-0.00947576	0.995889	0.0698761	0.999574	-0.572362	0.167038	0.217351	0.70873	0.0901819	0.874129
AT1G18720	-0.017574	0.999986	-0.187513	0.930831	-0.0458986	0.999574	0.154479	0.243874	0.185701	0.562546	0.666486	2.41495e-17
AT1G18730	-0.0914119	0.999986	0.0096151	0.995889	0.12705	0.999574	0.00998934	0.972398	-0.0425645	0.89544	0.366724	0.0789737
AT1G18740	0.0534762	0.999986	0.161943	0.930831	-0.0294447	0.999574	0.668518	0.000129814	1.14285	8.91763e-08	0.850669	8.91779e-08
AT1G18750	0.142382	0.999986	-0.0887211	0.960638	-0.00285787	0.999574	0.260772	0.363395	0.381744	0.256344	0.670102	0.00287323
AT1G18760	0.0340562	NA	0.0226649	0.980858	0.00311997	NA	-0.154688	0.770672	0.234262	0.641775	-0.00578947	NA
AT1G18770	-0.00218426	0.999986	0.217623	0.930831	-0.00220911	NA	0.174875	0.78504	0.45616	0.403733	-0.0360212	NA
AT1G18773	0.0361722	0.999986	0.0280411	0.988958	-0.169322	0.999574	0.110757	0.815154	0.018224	0.965699	-0.581288	0.0943378
AT1G18780	0.0150096	NA	-0.0180394	0.971598	0.00320821	NA	0.197381	0.67456	0.0398341	NA	NA	NA
AT1G18790	NA	NA	NA	NA	NA	NA	NA	NA	NA	NA	NA	NA
AT1G18800	-0.0667954	0.999986	-0.06543	0.965506	-0.014271	0.999574	-0.227829	0.0275713	-0.0315299	0.912002	0.0211765	0.90959
AT1G18810	0.0640974	0.999986	0.0426516	0.980702	-0.0200645	0.999574	-0.56861	0.234409	-0.433685	0.423434	-0.603672	0.146131
AT1G18830	0.250296	0.966509	0.149219	0.935541	0.15571	0.984767	0.651253	0.00528328	-0.159883	0.764073	0.653973	0.0730118
AT1G18835	0.0537664	NA	0.060881	0.945427	-0.035418	NA	0.473155	0.31334	0.19437	NA	-0.148122	0.695027
AT1G18840	-0.0902662	0.999986	-0.0986818	0.932191	-0.0286593	0.999574	-0.265913	0.0224193	-0.385212	0.0164741	-0.202034	0.0588724
AT1G18850	-0.102103	0.999986	-0.131113	0.930831	0.0235733	0.999574	-0.195838	0.192897	-0.00479829	0.985728	0.250485	0.246269
AT1G18860	NA	NA	NA	NA	-0.000343992	NA	NA	NA	NA	NA	0.000198907	NA
AT1G18870	0.24067	0.985332	0.281288	0.930831	0.156508	0.999574	0.633408	0.0571194	0.674826	0.0096305	0.560311	0.077539
AT1G18871	NA	NA	NA	NA	NA	NA	NA	NA	NA	NA	NA	NA
AT1G18880	-0.0126045	0.999986	0.280534	0.930831	0.105295	0.999574	-0.0744825	0.80572	0.322832	0.167612	0.322945	0.0589335
AT1G18890	0.0620334	0.999986	0.0968275	0.940446	0.0548784	0.999574	-0.0379798	0.841736	0.2888	0.16628	-0.195169	0.117804
AT1G18900	-0.0392914	0.999986	0.105896	0.940446	-0.0277757	0.999574	-0.0185732	0.924964	0.130238	0.632466	0.185438	0.279417
AT1G18910	-0.0718641	0.999986	-0.0282164	0.988958	-0.00334729	0.999574	0.076073	0.86413	-0.31523	0.354946	-0.695863	0.00068107
AT1G18940	-0.0699684	0.999986	0.263933	0.930831	0.00216283	0.999574	0.666189	0.0683459	0.168964	0.684335	-0.464198	0.0538718
AT1G18950	0.055874	0.999986	0.0486062	0.960479	0.139423	0.960558	0.0753857	0.533327	-0.0378669	0.820078	0.0270987	0.84928
AT1G18960	-0.0155645	NA	-0.00354319	0.99645	0.0127434	NA	-0.0167964	0.980649	0.0546375	NA	0.266783	NA
AT1G18970	0.0235242	NA	-0.0303852	0.935679	-0.0154214	NA	0.218202	NA	0.199237	NA	0.274211	0.532058
AT1G18975	NA	NA	NA	NA	-0.00380161	NA	NA	NA	NA	NA	-0.0230925	NA
AT1G18980	0.037132	0.999986	0.34878	0.930831	0.12984	0.999574	1.1267	0.00628289	2.44243	2.16393e-11	2.22622	7.10857e-17
AT1G18990	-0.106764	0.999986	-0.193355	0.930831	-0.121503	0.926717	-0.924969	0.0309148	-0.37506	0.503353	-0.793596	0.0397402
AT1G19000	0.0108609	0.999986	-0.155957	0.930831	0.068724	0.999574	0.112377	0.48548	-0.397277	0.163116	0.00676986	0.961858
AT1G19010	0.0567152	0.999986	0.102012	0.944354	-0.0192314	0.999574	-0.166673	0.537733	0.0551527	0.848959	0.0120646	0.968606
AT1G19020	0.0401526	0.999986	0.0186611	0.988494	-0.0372718	0.999574	-0.215304	0.720796	-0.269459	0.618103	-0.70985	0.0851483
AT1G19025	0.0709712	0.999986	0.0331401	0.986933	-0.0465939	0.999574	0.116134	0.756475	0.279433	0.374483	0.121444	0.771157
AT1G19040	NA	NA	NA	NA	NA	NA	NA	NA	NA	NA	NA	NA
AT1G19050	0.0486469	0.999986	0.155136	0.932191	-0.151646	0.999574	0.0944827	0.768138	0.0893143	0.82191	-0.0482553	0.899322
AT1G19060	0.00855512	NA	0.0982691	0.940446	-0.0176764	NA	0.0988726	0.8648	0.257927	0.658258	0.00302171	0.995802
AT1G19070	-0.0370065	0.999986	-0.0749135	0.964764	-0.215028	0.799236	0.185737	0.745849	0.0355095	0.955567	-0.28781	0.507691
AT1G19080	0.0903235	0.999986	-0.041547	0.976629	0.00135219	0.999574	0.0765752	0.715271	0.00296442	0.990932	-0.212698	0.243191
AT1G19086	NA	NA	NA	NA	NA	NA	NA	NA	NA	NA	NA	NA
AT1G19090	-0.0383864	NA	0.0143486	NA	-0.00380161	NA	-0.303514	NA	0.0705379	NA	0.000320212	NA
AT1G19100	-0.0303124	0.999986	-0.0445108	0.964764	-0.0776103	0.999574	0.0184842	0.919158	-0.153633	0.260587	-0.214571	0.0426257
AT1G19110	-0.00515361	0.999986	-0.129778	0.930831	0.0215856	0.999574	-0.185534	0.120065	-0.191492	0.210321	-0.0775193	0.556688
AT1G19115	-0.044935	0.999986	-0.0252538	0.985311	0.0259519	0.999574	-0.269858	0.639849	-0.0199834	0.977307	-0.0865448	0.834553
AT1G19120	-0.0593848	0.999986	-0.108358	0.940446	-0.107463	0.999574	-0.370072	0.0220226	-0.299832	0.248996	-0.0679242	0.708342
AT1G19130	-0.0325249	0.999986	-0.207378	0.930831	-0.139245	0.999574	-0.105701	0.458982	-0.147069	0.608265	-0.164689	0.20656
AT1G19140	-0.0336752	0.999986	-0.186519	0.930831	-0.0833344	0.999574	0.136744	0.278534	-0.173146	0.564036	0.154246	0.202443
AT1G19150	-0.136996	0.999986	-0.338373	0.930831	-0.229381	0.852563	-0.150204	0.544639	-0.474833	0.0512189	-0.497166	0.122173
AT1G19160	-0.0314057	0.999986	0.0423116	0.980173	-0.00319002	NA	-0.20817	0.73345	-0.0303236	0.964891	-0.0085924	0.986586
AT1G19170	0.0588579	0.999986	0.0884101	0.940446	0.017393	0.999574	0.0326653	0.890822	0.0507913	0.824864	0.034003	0.878537
AT1G19180	0.342267	0.0730932	0.148563	0.932191	0.0543661	0.999574	0.683469	2.75728e-17	1.39244	1.59045e-10	0.979124	3.81486e-27
AT1G19190	0.0230267	0.999986	-0.0688212	0.963556	0.140463	0.999574	-0.128784	0.626108	0.424071	0.0565302	-0.0437879	0.831926
AT1G19200	0.0287916	0.999986	0.0470399	0.981906	0.0178442	0.999574	0.902933	0.016278	1.39493	1.1264e-07	0.452703	0.000701038
AT1G19210	-0.00685243	NA	0.0536148	0.940446	0.0140559	NA	0.334827	0.391098	0.485102	0.291626	0.500567	0.095656
AT1G19220	-0.0193837	0.999986	0.284133	0.930831	0.120989	0.999574	-0.0613774	0.8552	0.0642801	0.875027	-0.101536	0.695489
AT1G19230	0.0187779	0.999986	0.32589	0.930831	0.0801567	0.999574	0.737844	0.00348145	2.46286	4.7148e-24	0.0335494	0.840304
AT1G19240	0.0413349	0.999986	0.114821	0.940446	-0.0691096	0.999574	-0.238905	0.342517	-0.102685	0.769291	-0.169603	0.643118
AT1G19250	NA	NA	NA	NA	-0.0129395	NA	0.0250611	NA	NA	NA	-0.0866687	NA
AT1G19260	NA	NA	NA	NA	NA	NA	NA	NA	NA	NA	NA	NA
AT1G19270	0.150767	0.999986	0.107934	0.930831	0.00695873	0.999574	0.423417	0.00262004	0.572637	9.22037e-06	0.450663	4.25025e-05
AT1G19290	0.014786	0.999986	0.165345	0.930831	0.0459654	0.999574	-0.00067003	0.998016	0.385021	0.113912	0.370501	0.0165836
AT1G19300	0.00456746	0.999986	0.408929	0.930831	0.145359	0.999574	0.0485062	0.853086	0.313298	0.491313	0.59608	0.0160745
AT1G19310	0.011392	0.999986	0.0103457	0.995889	0.0029703	0.999574	0.121282	0.518935	0.169566	0.410489	0.18558	0.254535
AT1G19320	0.138534	0.999986	-0.0048092	0.996905	0.0365194	0.999574	0.555173	0.0615714	0.417679	0.366143	-0.295607	0.375354
AT1G19330	0.00969522	0.999986	-0.104673	0.940446	-0.115409	0.999574	-0.401049	0.0403725	-0.913119	1.50499e-08	-0.945568	6.21894e-24
AT1G19340	0.0886819	0.999986	0.218813	0.930831	-0.0432708	0.999574	0.0226632	0.952598	-0.0274493	0.95781	-0.17621	0.675162
AT1G19350	0.0460668	0.999986	-0.00354248	0.997405	0.183969	0.92745	0.267739	0.147276	-0.146197	0.604611	-0.294854	0.0291764
AT1G19360	0.00996643	0.999986	-0.00667487	0.995836	0.0105456	0.999574	-0.090548	0.410564	-0.0472055	0.771178	-0.0248284	0.878836
AT1G19370	-0.0684414	0.999986	0.0512414	0.966223	-0.0282358	0.999574	0.00914156	0.96284	0.235492	0.1352	0.0072562	0.974191
AT1G19380	-0.0752394	0.999986	-0.15581	0.930831	-0.10785	0.999574	0.483109	0.0491967	0.0347154	0.904435	0.141255	0.621999
AT1G19390	0.0219351	NA	-0.0236101	0.978897	0.0204083	NA	0.299201	0.586307	0.971072	0.036257	0.262611	0.470961
AT1G19394	-0.0319606	0.999986	0.0447808	0.982215	-0.132131	0.999574	0.0769374	0.872739	0.47531	0.308847	-0.0541337	0.915749
AT1G19396	0.0683952	0.999986	-0.0326686	0.985024	0.0388944	0.999574	0.200247	0.380648	0.209225	0.416954	0.280844	0.215144
AT1G19397	0.0729119	0.999986	0.0510881	0.976867	-0.0768626	0.999574	0.202441	0.375466	0.245598	0.312812	0.200666	0.401947
AT1G19400	-0.180151	0.999986	-0.121709	0.930831	-0.0415952	0.999574	-0.491957	0.000100752	-0.584354	5.54686e-06	-0.234773	0.108218
AT1G19410	-0.0231451	NA	0.0242532	0.979494	NA	NA	-0.231634	0.683762	0.52658	0.27415	NA	NA
AT1G19430	0.0119193	0.999986	-0.11	0.930831	0.100115	0.999574	-0.0678377	0.566269	-0.17133	0.239659	-0.0960376	0.463943
AT1G19440	-0.0145133	0.999986	-0.161477	0.930831	-0.0488079	0.999574	-0.0153834	0.949601	-0.213319	0.413322	-0.11588	0.424699
AT1G19450	0.0848612	0.999986	-0.171618	0.930831	0.0987904	0.999574	0.563511	0.0234519	-0.0962976	0.78597	-0.139559	0.372497
AT1G19460	0.0850459	0.999986	0.0848538	0.964373	0.0299135	0.999574	0.84955	0.0176007	0.569417	0.0861223	0.385812	0.411444
AT1G19470	0.0445775	NA	0.0772516	0.930831	-0.000302078	NA	0.502796	0.287159	0.81219	0.045453	0.0872124	NA
AT1G19480	0.0193039	0.999986	0.129174	0.930831	0.0959264	0.999574	-0.19358	0.335821	0.0528694	0.833194	-0.133541	0.576234
AT1G19485	0.0329484	0.999986	0.0914821	0.932191	0.0506304	0.999574	0.140679	0.415343	0.067226	0.733677	0.11484	0.395095
AT1G19490	0.124182	0.999986	0.185777	0.930831	0.0865332	0.999574	0.191222	0.45397	0.497262	0.109752	0.163802	0.605748
AT1G19500	-0.0779032	0.999986	-0.0895926	0.935679	-0.0895314	0.999574	-0.873815	0.0373609	1.9791	4.42363e-07	0.987337	0.000153626
AT1G19510	-0.0642352	0.999986	0.00665808	0.996905	-0.0619464	0.999574	0.540237	0.267456	0.770265	0.0363061	0.900415	0.000265806
AT1G19520	0.0211109	0.999986	0.00447677	0.996905	0.0879793	0.999574	-0.0874668	0.559139	-0.079349	0.635729	0.0133415	0.941885
AT1G19530	-0.449732	0.0435594	0.232783	0.930831	0.100257	0.999574	-2.86452	4.82469e-19	-1.20028	0.00449698	-0.425127	0.348952
AT1G19540	0.0945102	0.999986	0.325128	0.930831	-0.114456	0.999574	-0.205398	0.511261	-0.111347	0.804419	0.176323	0.648709
AT1G19550	0.00552996	NA	0.0119632	0.981825	0.0196043	NA	-0.00862852	NA	0.233706	NA	0.0718399	NA
AT1G19565	-0.000107157	NA	0.002778	0.996949	0.035302	0.999574	0.0766301	NA	0.13669	0.809888	-0.268275	0.529982
AT1G19570	0.109684	0.999986	-0.22622	0.930831	0.00123232	0.999574	-0.15814	0.282495	-0.0652894	0.888954	0.0433366	0.738793
AT1G19580	-0.153006	0.98464	-0.155399	0.930831	-0.10511	0.999574	-0.0985961	0.412448	-0.134281	0.451171	-0.110471	0.496732
AT1G19600	-0.00837299	0.999986	0.0675405	0.948264	-0.0327356	0.999574	-0.0753738	0.675006	0.00625085	0.97706	-0.0408449	0.84791
AT1G19610	0.0279045	NA	-0.0555411	0.953865	0.00585489	NA	0.255844	0.606285	-0.135431	0.813438	0.241692	0.499469
AT1G19620	-0.012588	NA	0.0475311	0.940446	-0.00819303	NA	-0.0976901	NA	0.2588	NA	0.088476	0.823652
AT1G19630	0.0301031	0.999986	0.355721	0.930831	0.00821922	0.999574	0.915729	0.00055409	1.54077	1.72737e-05	1.20419	5.09429e-05
AT1G19640	-0.0234509	0.999986	-0.272201	0.930831	0.196666	0.944377	0.16728	0.777037	-1.39262	2.27188e-06	-1.82166	1.06152e-09
AT1G19650	-0.11559	0.999986	0.0212376	0.989571	0.0221726	0.999574	-0.0648822	0.753629	-0.343486	0.0707258	-0.124773	0.411444
AT1G19660	-0.140186	0.999986	-0.290445	0.930831	-0.133845	0.928411	-0.56786	3.88576e-13	-0.698298	0.00211163	-0.557473	2.33913e-11
AT1G19670	0.207764	0.999986	0.147962	0.935679	-0.0437479	0.999574	0.261501	0.358778	-0.126865	0.799604	0.469615	0.108607
[truncated: 25,591 more rows]

## Sheet: Deseq2 log2+FDR rosXCol-0
Deseq2 raw data for log2 and FDR= Genotypes used: ros1-4 vs Col-0.
	Mature		Germination II		Germination IV
gene ID	Log2	FDR	Log2	FDR	Log2	FDR
AT1G01010	-0.158962	0.563462	0.0757486	0.860168	0.265871	0.417664
AT1G01020	0.0367621	0.939667	0.282364	0.224811	-0.0253537	0.962149
AT1G01030	0.320359	0.304428	0.244027	0.465903	-0.368702	0.244879
AT1G01040	0.0333335	0.889433	0.332246	0.00180411	-0.0680315	0.814201
AT1G01050	-0.316352	0.094929	-0.155267	0.191355	-0.0496078	0.813373
AT1G01060	-0.435459	0.223403	-5.9986	0	-1.73285	5.96666e-11
AT1G01070	-0.0160072	NA	1.02186	8.58525e-09	0.00138017	0.998521
AT1G01080	-0.238228	0.588667	-0.266123	0.00645398	-0.362906	0.000981969
AT1G01090	-0.570447	0.00690542	-0.147419	0.118057	0.0567537	0.847803
AT1G01100	-0.180142	0.0833918	-0.0538539	0.684271	-0.0198183	0.933068
AT1G01110	-0.633249	0.0363397	-0.0303756	0.911173	0.11098	0.75028
AT1G01120	-0.434358	0.221249	0.16576	0.613853	-1.05948	2.76087e-11
AT1G01130	0.0851569	NA	0.313095	0.46987	-0.369927	0.375318
AT1G01140	-0.000886304	0.998657	-0.390317	0.000141372	-0.43717	0.000390023
AT1G01150	NA	NA	0.0486426	NA	0.0380991	NA
AT1G01160	-0.00771896	0.964953	-0.0867386	0.530783	0.170337	0.365117
AT1G01170	0.394261	1.02631e-06	-0.14871	0.241386	-0.254942	0.0795254
AT1G01180	0.330885	0.0473523	-0.0895052	0.805812	-0.0519367	0.927239
AT1G01190	0.377482	NA	NA	NA	0.0114502	NA
AT1G01200	0.00309049	0.995758	0.670485	0.0121307	-0.0167371	0.980666
AT1G01210	-0.223977	0.267694	0.126138	0.54825	-0.0826937	0.842843
AT1G01220	-0.385497	0.123574	0.000403674	0.99825	-0.00981204	0.974641
AT1G01225	0.341245	0.348427	0.00919093	0.988419	-0.193701	0.718963
AT1G01230	0.308206	0.00570451	-0.0745697	0.711814	-0.0701714	0.799244
AT1G01240	0.406781	5.06666e-07	-0.218423	0.549582	0.461565	0.0772528
AT1G01250	-0.0676279	0.873771	-0.0628698	0.902042	-0.0377787	NA
AT1G01260	-0.402156	0.0180425	-0.174535	0.322623	-0.10678	0.688843
AT1G01280	NA	NA	NA	NA	NA	NA
AT1G01290	0.0238035	0.96212	0.0116348	0.970964	0.248329	0.291179
AT1G01300	-0.763075	2.64301e-16	0.204828	0.0226125	0.341617	0.00186308
AT1G01305	-0.0105947	NA	0.0206517	NA	NA	NA
AT1G01310	0.403239	0.258856	-0.140511	NA	-0.122909	NA
AT1G01320	-0.0679474	0.661306	-0.454175	1.85282e-10	-0.363564	0.0144482
AT1G01335	NA	NA	NA	NA	NA	NA
AT1G01340	-0.286402	0.50271	-0.110884	0.791847	-0.90268	6.01363e-07
AT1G01350	0.108884	0.45962	-0.02326	0.922088	0.13464	0.63174
AT1G01355	0.137023	0.774529	-0.124422	0.806735	-0.0451982	NA
AT1G01360	0.205971	0.310379	-0.210094	0.492817	0.0891268	0.858489
AT1G01370	-0.168403	0.71237	-0.043971	0.897994	-0.0741492	0.86869
AT1G01380	0.135307	NA	0.171522	0.569718	-0.535603	0.0247356
AT1G01390	0.0191092	NA	1.13343	0.00037701	0.983871	0.000785728
AT1G01400	NA	NA	0.0137732	NA	NA	NA
AT1G01410	NA	NA	NA	NA	NA	NA
AT1G01420	0.442497	0.152189	0.146901	0.783694	-0.0155684	0.983704
AT1G01430	-0.23506	0.516041	0.4043	0.00142429	0.0474564	0.897238
AT1G01440	-0.116999	0.701195	-0.0120693	0.966729	0.081066	0.777567
AT1G01450	-0.0182496	NA	0.0232797	NA	0.0649251	NA
AT1G01453	NA	NA	1.88097	2.63292e-10	0.395141	0.228834
AT1G01460	0.493428	0.170758	NA	NA	0.0246437	NA
AT1G01470	0.497189	3.48756e-11	0.484164	0.0907493	0.834337	0.000395247
AT1G01480	0.466946	1.11195e-05	-0.0411551	0.901426	0.0266314	0.966923
AT1G01490	-0.388152	0.073489	-0.499251	2.13666e-06	-0.259547	0.081668
AT1G01500	0.100137	0.494094	1.11564	1.21125e-07	1.02944	0.000114437
AT1G01510	-0.554991	0.000414625	-0.203357	0.056196	0.156966	0.364048
AT1G01520	0.211661	0.169858	-0.85431	0.00857987	-0.192349	0.728592
AT1G01530	NA	NA	NA	NA	NA	NA
AT1G01540	-0.157946	0.650955	0.0618158	0.773984	-0.141126	0.431338
AT1G01550	0.18685	0.0445222	0.00852929	0.964668	-0.156285	0.401783
AT1G01560	0.0518982	NA	-0.00335465	NA	-0.1504	0.745388
AT1G01570	-0.108128	NA	-0.0272414	0.966729	-0.0387521	0.959821
AT1G01580	0.164394	0.583532	-0.71939	3.16389e-06	-0.173978	0.586248
AT1G01590	-0.161262	NA	0.916259	0.000781214	1.10938	1.931e-05
AT1G01600	0.283068	0.470376	-0.0480103	0.930622	-0.622798	0.000646608
AT1G01610	-0.629915	0.0343703	0.094299	0.609205	-0.164803	0.393849
AT1G01620	-0.737557	0.000177461	-0.149569	0.425087	-0.387267	9.99438e-05
AT1G01630	0.253484	0.554232	0.204689	0.504384	-0.246728	0.287105
AT1G01640	-0.028977	0.950966	-0.531483	0.120614	-0.118448	0.851899
AT1G01650	0.172436	0.128502	-0.223236	0.268365	-0.126589	0.551841
AT1G01660	NA	NA	0.869892	0.00586311	0.809528	0.00747072
AT1G01670	0.0191092	NA	0.00242984	0.994987	0.0307402	NA
AT1G01680	NA	NA	NA	NA	NA	NA
AT1G01690	-0.710314	0.0129997	0.110397	0.697791	0.445864	0.0381211
AT1G01695	0.0406566	NA	0.0336195	0.941299	0.0216652	NA
AT1G01700	-0.0505733	NA	-0.224635	0.636354	-0.0261301	0.966185
AT1G01710	0.132348	0.379729	-0.115351	0.529342	-0.161604	0.376618
AT1G01715	0.132176	0.728291	0.532444	0.0742895	0.276594	0.543063
AT1G01720	0.201771	0.00164882	-0.910015	3.15762e-07	-0.0858455	0.785639
AT1G01725	0.370052	0.18559	0.0843457	0.866591	-0.194824	0.694432
AT1G01730	0.0182997	0.913081	0.114706	0.599773	0.235759	0.194402
AT1G01740	0.0988708	0.850706	0.0545508	0.889781	-0.0238842	0.970825
AT1G01750	0.0780561	NA	2.10188	1.19929e-28	0.302849	0.282131
AT1G01760	-0.159912	0.742951	0.127859	0.744893	-0.132577	0.765572
AT1G01770	-0.236947	0.123159	-0.100336	0.579588	0.102184	0.645814
AT1G01780	-0.274606	0.105247	0.237761	0.131724	0.1307	0.567043
AT1G01790	-0.272788	0.528828	-0.169808	0.218805	-0.232871	0.211714
AT1G01800	0.361786	0.0136608	-0.0891592	0.579376	-0.116363	0.551431
AT1G01810	0.403173	0.12939	-0.0550872	0.930633	-0.0923674	0.881536
AT1G01820	0.124229	0.269809	0.0506305	0.782849	0.152545	0.364252
AT1G01830	-0.491567	0.0362242	0.25164	0.251743	0.391794	0.0772928
AT1G01840	-0.222443	0.616071	-0.114159	0.823727	-0.126899	0.841985
AT1G01860	-0.0257845	0.961932	-0.180465	0.300081	-0.166539	0.539171
AT1G01880	0.245521	0.5799	-0.118632	0.829508	0.225516	0.67177
AT1G01900	0.0337327	NA	-0.141672	0.708784	-0.0400178	0.94284
AT1G01910	0.118046	0.605959	-0.0115898	0.948325	0.041444	0.874542
AT1G01920	-0.0885393	0.728381	0.0509835	0.810604	0.305733	0.119941
AT1G01930	0.214857	0.0864255	0.0276451	0.900529	0.0297955	0.930621
AT1G01940	0.0427454	0.888802	0.193049	0.256265	-0.0018905	0.996748
AT1G01950	-0.421677	0.046062	0.122569	0.42876	0.00242981	0.995312
AT1G01960	-0.287853	0.00919678	-0.060017	0.683629	0.0115159	0.959823
AT1G01970	0.363719	0.000979515	0.0228507	0.917972	-0.196081	0.367782
AT1G01980	0.357457	0.372749	0.0137732	NA	-0.0145568	NA
AT1G01990	0.410317	0.000394464	0.152449	0.39969	0.461413	0.00279589
AT1G02000	0.100162	0.850182	0.136358	0.539536	0.0883962	0.773197
AT1G02010	0.112439	0.754693	-0.243714	0.228472	-0.0130284	0.977594
AT1G02020	-0.0322317	0.875429	0.176639	0.49749	0.0295898	0.950671
AT1G02030	-0.0255496	NA	0.143944	0.634594	0.00781531	NA
AT1G02040	-0.0659237	NA	0.107575	NA	0.0610732	0.907769
AT1G02050	-0.301922	0.103227	0.173674	0.442484	0.479697	0.0524296
AT1G02060	-0.20494	0.289931	0.079671	0.754645	0.341557	0.144004
AT1G02065	NA	NA	0.430545	0.142289	0.144021	NA
AT1G02067	NA	NA	NA	NA	NA	NA
AT1G02070	0.0494315	NA	0.0229344	NA	0.0656479	NA
AT1G02080	-0.185046	0.047689	-0.0435654	0.740148	0.0479024	0.775535
AT1G02090	0.226947	0.0157281	-0.0491792	0.817681	-0.102124	0.55716
AT1G02100	-0.123363	0.484482	0.0604212	0.74448	-0.0191675	0.953058
AT1G02110	-0.0150447	0.934139	0.0767115	0.671675	0.442817	0.00264088
AT1G02120	0.0101188	0.954796	-0.0783359	0.687985	0.0861991	0.703222
AT1G02130	-0.184419	0.200362	-0.130452	0.301738	-0.105323	0.611319
AT1G02140	0.14115	0.159929	-0.144076	0.109923	0.0182935	0.942349
AT1G02145	-0.200316	0.429431	-0.0114164	0.966729	0.0562662	0.861258
AT1G02150	0.0820611	0.461601	-0.273801	0.00223302	-0.257937	0.0570165
AT1G02160	0.28303	0.166709	0.0728603	0.785378	0.152354	0.614293
AT1G02170	0.0371104	0.895475	-0.0682857	0.724986	0.0318423	0.924118
AT1G02180	-0.225857	0.618582	-0.033504	0.917972	-0.277233	0.273574
AT1G02190	NA	NA	-0.334102	0.387301	0.0270843	0.968244
AT1G02205	-0.0394704	NA	-0.113108	0.636729	-0.362533	0.0111703
AT1G02210	NA	NA	NA	NA	NA	NA
AT1G02220	0.177119	NA	0.0160108	0.981796	-0.818215	0.00306391
AT1G02230	-0.0972256	0.830677	0.0513329	0.887816	-0.0286599	NA
AT1G02250	-0.0427245	NA	0.0137732	NA	NA	NA
AT1G02260	0.0382823	0.913299	-0.136088	0.596113	0.274783	0.14163
AT1G02270	-0.0151389	0.96519	0.280614	0.161531	0.00891896	0.984363
AT1G02280	-0.254117	0.0235507	-0.100576	0.33938	-0.0344372	0.886566
AT1G02290	-0.375211	0.200075	-0.0316256	0.923142	0.169715	0.549133
AT1G02300	-0.204751	NA	-0.119107	0.726783	-0.167501	0.713035
AT1G02305	-0.00216995	0.991863	-0.190204	0.174564	-0.0653194	0.720225
AT1G02310	1.36325	5.38784e-19	0.0324052	NA	-0.120733	NA
AT1G02320	NA	NA	NA	NA	NA	NA
AT1G02330	0.112892	0.593982	-0.0768316	0.706854	-0.131539	0.531172
AT1G02335	NA	NA	0.534436	0.118028	0.913333	0.00281304
AT1G02340	-0.0105947	NA	-0.445218	0.0162822	-0.0152296	0.975472
AT1G02350	-0.0345153	NA	-0.212632	0.613853	-0.0159175	NA
AT1G02360	-0.0606631	NA	-7.78593e-05	0.999797	-1.17497	4.76283e-15
AT1G02370	0.026709	0.919288	0.369813	0.0209795	0.199112	0.489593
AT1G02380	0.567972	3.64311e-08	0.352009	0.350085	0.366055	0.347728
AT1G02390	0.112016	NA	0.0491544	0.894567	0.341477	0.277826
AT1G02400	0.462505	0.192647	0.586079	0.123257	-0.470933	0.187771
AT1G02405	0.724914	0.00124875	0.0239594	0.971472	0.177388	0.673107
AT1G02410	-0.120606	0.707361	-0.0411067	0.87921	0.0171448	0.967
AT1G02420	0.0448247	0.920295	0.160894	0.685864	0.173114	0.709097
AT1G02430	NA	NA	-0.176128	0.714754	-0.409686	0.314513
AT1G02440	NA	NA	-0.0199665	NA	-0.164246	NA
AT1G02450	0.00776521	NA	0.324915	0.482136	0.324988	0.398039
AT1G02460	-0.0105947	NA	-0.025208	0.966301	-0.144144	0.748247
AT1G02470	-0.0299997	NA	0.446786	0.137411	-0.108073	0.823656
AT1G02475	0.277864	0.468664	-0.0513723	0.852421	-0.206985	0.404537
AT1G02490	NA	NA	-0.0992825	NA	0.0159225	NA
AT1G02500	-0.386576	0.00922039	-0.201546	0.0138947	0.0523881	0.821074
AT1G02510	NA	NA	NA	NA	NA	NA
AT1G02520	-0.0501597	0.92883	0.392107	0.218532	0.555548	0.00968891
AT1G02530	NA	NA	-0.0120433	0.984286	0.0139357	0.983633
AT1G02540	NA	NA	NA	NA	NA	NA
AT1G02550	NA	NA	NA	NA	NA	NA
AT1G02560	-0.100326	0.529626	-0.323759	0.000362243	-0.224237	0.081668
AT1G02570	-0.0181187	NA	0.45187	0.0821305	0.128867	0.803936
AT1G02575	NA	NA	0.137923	NA	0.118625	0.773991
AT1G02580	NA	NA	NA	NA	0.0816979	NA
AT1G02590	NA	NA	NA	NA	NA	NA
AT1G02610	0.651998	0.000215384	0.225913	0.650802	0.259384	0.563967
AT1G02620	0.134477	NA	0.246696	0.562487	0.235668	0.616154
AT1G02630	NA	NA	0.269303	0.574513	-0.13422	0.824051
AT1G02640	0.518617	0.142624	0.18193	0.396233	-0.260483	0.0029559
AT1G02650	0.913814	0.000911275	-0.0353217	0.957016	0.120903	0.846692
AT1G02660	0.39921	0.00361417	-0.673814	0.0397295	-0.330863	0.277221
AT1G02670	0.115905	0.791716	-0.388972	0.37183	-0.0927722	0.887471
AT1G02680	0.343132	0.00517395	-0.0837735	0.75215	0.116166	0.719062
AT1G02690	-0.530204	0.000105943	0.00397172	0.988059	0.404854	0.00731512
AT1G02700	0.485737	5.67999e-11	-0.738672	0.0379776	0.158132	0.776546
AT1G02705	0.539608	0.0999651	-0.260944	0.595366	-0.337014	0.442848
AT1G02710	NA	NA	NA	NA	0.0377165	NA
AT1G02720	-0.210443	0.646815	0.185213	0.282581	0.0831978	0.766884
AT1G02730	-0.155882	0.710105	-0.195614	0.307977	0.133191	0.637297
AT1G02740	-0.0516047	0.882002	0.00739465	0.987252	-0.1278	0.765853
AT1G02750	0.307309	0.0868222	0.0239782	0.957708	-0.0706328	0.881618
AT1G02770	0.666426	5.40256e-06	0.331118	0.316533	0.138603	0.800738
AT1G02780	-0.292883	0.000854635	-0.184302	0.0125571	0.0310379	0.885136
AT1G02790	0.265114	0.534375	NA	NA	NA	NA
AT1G02800	NA	NA	-0.259701	0.493865	0.0239806	NA
AT1G02810	0.132997	0.695553	0.318938	0.0256888	-0.041656	0.919914
AT1G02813	NA	NA	-0.0289291	NA	0.0114502	NA
AT1G02816	0.456555	4.03913e-05	-0.371016	0.0278589	-0.0478461	0.893618
AT1G02820	0.103921	0.815524	0.017411	NA	0.0246429	NA
AT1G02830	NA	NA	NA	NA	0.0114502	NA
AT1G02840	-0.00467083	0.979226	-0.0471818	0.720663	0.136447	0.305435
AT1G02850	0.188005	0.0279027	0.388921	0.0292108	0.248509	0.210397
AT1G02860	0.145607	0.666784	0.1378	0.513658	-0.110145	0.735189
AT1G02870	0.0921296	0.453591	0.179622	0.0943128	0.223255	0.312998
AT1G02880	0.123266	0.461556	-0.466213	0.0055039	-0.0641351	0.880091
AT1G02890	0.287341	6.23797e-05	0.145641	0.291175	0.0390191	0.884116
AT1G02900	-0.0425787	NA	0.342003	0.264584	-0.209796	0.324761
AT1G02910	-0.0994298	0.68222	-0.170614	0.213463	-0.146215	0.422369
AT1G02920	-1.49652	6.54863e-08	-0.0807171	0.894824	-1.04606	7.09606e-08
AT1G02930	-1.40073	1.222e-09	0.234584	0.644564	-0.661079	7.2614e-05
AT1G02940	NA	NA	0.197817	0.539843	-0.0249525	NA
AT1G02950	NA	NA	-1.44295	2.40894e-11	-1.04248	1.67467e-06
AT1G02960	0.208973	0.384694	-0.20101	0.354011	0.144363	0.663807
AT1G02965	NA	NA	NA	NA	NA	NA
AT1G02970	-0.0900288	NA	-0.147146	0.726853	0.00968655	0.987829
AT1G02980	-0.151112	NA	0.15308	NA	0.0484105	NA
AT1G02990	0.106271	0.559267	0.112906	0.568817	-0.0207758	0.953204
AT1G03000	-0.709438	1.52624e-05	-0.0750728	0.589073	0.0102209	0.971198
AT1G03010	NA	NA	0.319057	0.272033	0.0267948	0.971132
AT1G03020	NA	NA	NA	NA	NA	NA
AT1G03030	0.263252	0.00562355	-0.216669	0.273411	-0.189852	0.324781
AT1G03040	-0.189513	0.172185	-0.110571	0.521581	-0.0342797	0.91215
AT1G03050	0.18974	0.683312	NA	NA	0.0114502	NA
AT1G03055	NA	NA	0.18164	0.669383	0.100204	0.858556
AT1G03060	-0.235049	0.0637641	-0.00500242	0.983172	0.012908	0.960656
AT1G03070	-0.243719	0.569855	-0.0111809	0.986816	0.338317	0.437455
AT1G03080	-0.570681	1.08021e-06	-0.24985	0.0182424	-0.260256	0.0665635
AT1G03090	0.179095	0.169859	-0.12143	0.633461	0.141622	0.61634
AT1G03100	-0.0552005	0.900942	0.286914	0.342421	0.168013	0.722555
AT1G03103	0.0845578	0.873386	0.0203331	NA	NA	NA
AT1G03106	-0.47652	0.0101129	0.574912	5.71763e-08	0.550403	1.05293e-06
AT1G03110	-0.655735	0.0150084	0.235082	0.0867964	0.213051	0.25711
AT1G03120	0.421482	2.65386e-05	-1.11806	8.13704e-05	0.0416028	0.955384
AT1G03130	0.301148	0.124994	0.0915491	0.696097	-0.246271	0.283142
AT1G03140	0.0252328	0.881783	-0.174307	0.186592	0.0457216	0.856422
AT1G03150	0.189915	0.528776	-0.0127426	0.964428	-0.298569	0.102502
AT1G03160	-0.360696	0.0256996	-0.194953	0.1178	-0.176702	0.174008
AT1G03165	-0.0516375	NA	0.0751728	0.874853	0.0589334	NA
AT1G03170	-0.088661	NA	0.103758	NA	-0.0518859	NA
AT1G03180	0.141783	0.741743	0.116351	0.734282	-0.11311	0.8
AT1G03190	-0.0396646	0.870397	0.0818456	0.770635	-0.104133	0.745609
AT1G03200	-0.100041	0.779898	0.361678	0.250593	0.19592	0.694127
AT1G03210	-0.231149	0.323281	-0.36902	0.136004	-0.0408669	0.933727
AT1G03220	-0.294077	1.0039e-05	-0.00369553	0.988592	0.0971415	0.677633
AT1G03230	-0.430728	2.08036e-10	0.215373	0.0178771	0.163018	0.369443
AT1G03240	0.125174	NA	-0.129341	0.818063	-0.146536	0.807998
AT1G03250	0.156622	0.514251	-0.0208278	0.938975	-0.0958368	0.723182
AT1G03260	-0.179795	0.589411	-0.0850564	0.763031	0.0144296	0.976871
AT1G03270	0.248188	0.0621701	-0.18155	0.626454	-0.0294221	0.966115
AT1G03280	0.362671	0.0250667	-0.106508	0.556151	0.0286929	0.933423
AT1G03290	0.0296519	NA	0.00101668	0.997523	-0.0945589	0.836138
AT1G03300	-0.294414	0.461556	0.326064	0.294775	-0.189424	0.681135
AT1G03310	-0.301156	0.450257	0.116327	0.645142	-0.0844462	0.799261
AT1G03320	-0.029923	NA	0.257747	0.603379	-0.374002	0.332898
AT1G03325	NA	NA	NA	NA	NA	NA
AT1G03330	0.222348	0.269355	-0.0431755	0.847068	0.00523481	0.988939
AT1G03340	-0.240051	0.537155	0.0652441	0.88184	0.282774	0.544124
AT1G03350	0.107826	0.424764	0.133889	0.295936	-0.0906889	0.716055
AT1G03360	-0.193508	0.548403	0.350009	0.0307415	0.129298	0.735405
AT1G03365	-0.0211601	0.925543	-0.0725916	0.751219	0.197116	0.389541
AT1G03370	-0.311839	0.158578	0.144846	0.457758	-0.139373	0.633314
AT1G03380	0.226636	0.00554488	-0.0353808	0.894007	0.0772876	0.764586
AT1G03390	0.0191092	NA	NA	NA	NA	NA
AT1G03395	NA	NA	NA	NA	NA	NA
AT1G03400	0.1987	0.666584	-0.639614	0.0855819	-0.0379074	0.960675
AT1G03410	-0.520002	0.12494	0.10544	0.71009	0.117507	0.724776
AT1G03430	-0.200971	0.495511	-0.0150437	0.970515	0.207432	0.522129
AT1G03440	-0.521358	0.144261	0.315407	0.423608	-0.0426233	0.946067
AT1G03445	-0.0550766	NA	0.0218	0.964473	-0.0772162	NA
AT1G03457	0.0938739	0.858653	0.202123	0.463532	-0.198766	0.436472
AT1G03470	0.548466	2.1311e-10	0.326418	0.304218	-0.1093	0.79747
AT1G03475	-0.158657	0.281334	-0.264519	0.000127402	-0.187052	0.180889
AT1G03490	NA	NA	NA	NA	NA	NA
AT1G03495	NA	NA	0.0137732	NA	-0.0918683	NA
AT1G03510	-0.111361	0.791423	0.30523	0.328667	-0.127275	0.820324
AT1G03520	-0.141149	0.732061	0.128581	0.662805	-0.0894305	0.831419
AT1G03530	0.12955	0.373315	0.453395	0.000709357	0.225176	0.349949
AT1G03540	-0.366425	0.351522	0.128932	0.771581	-0.136902	0.817358
AT1G03550	-0.12369	0.668366	0.131905	0.580394	-0.239349	0.253151
AT1G03560	0.0904482	0.798122	0.224176	0.310762	0.0119093	0.978339
AT1G03590	-0.066146	0.843824	-0.078676	0.673178	-0.195857	0.247018
AT1G03600	0.0952903	0.575063	0.00743609	0.9724	0.189181	0.264129
AT1G03610	-0.0671943	0.65248	-0.461057	0.00465761	0.386435	0.322859
AT1G03620	0.137641	0.754362	0.314812	0.497168	-0.0343836	0.965117
AT1G03630	-0.324203	0.330174	-0.45071	6.64581e-06	-0.487106	0.00116154
AT1G03650	-0.00521773	0.991563	0.451965	0.0844563	0.400551	0.241664
AT1G03660	-0.0105947	NA	0.0836057	NA	0.10908	NA
AT1G03670	-0.0835799	NA	NA	NA	-0.00284201	NA
AT1G03680	0.0809321	0.647487	-0.225985	0.0146536	-0.282258	0.0216017
AT1G03687	-0.245053	0.414125	-0.029228	0.88811	-0.0491163	0.880222
AT1G03700	0.0191092	NA	NA	NA	NA	NA
AT1G03710	-0.0477755	NA	0.147034	0.769464	0.029729	0.967
AT1G03720	NA	NA	NA	NA	NA	NA
AT1G03730	-0.246859	0.554109	0.681069	0.0252399	0.0960101	0.875884
AT1G03740	-0.555629	0.000178347	0.259071	0.175114	-0.174971	0.447792
AT1G03750	-0.0193817	0.950314	-0.148585	0.595366	0.186094	0.568889
AT1G03760	0.153045	0.275971	0.200372	0.376751	0.423775	0.173217
AT1G03770	0.390287	5.087e-05	0.165258	0.507357	0.171552	0.643045
AT1G03780	0.0701314	NA	-0.367362	0.0663544	0.247662	0.364252
AT1G03790	0.336853	2.93918e-08	-0.587345	0.0358069	0.672614	0.00180603
AT1G03800	0.0191092	NA	-0.0669618	0.899403	0.0046621	NA
AT1G03810	NA	NA	NA	NA	NA	NA
AT1G03820	-0.0105947	NA	0.507589	0.174441	0.569228	0.101779
AT1G03830	-0.0265731	0.930241	0.211295	0.146665	0.465967	0.00416495
AT1G03840	-0.257496	0.548119	-0.282593	0.40849	-0.406636	0.167588
AT1G03850	-2.08913	2.53228e-16	0.166018	0.684596	0.150815	0.686365
AT1G03860	-0.0864028	0.665278	-0.00603001	0.969446	0.0287106	0.915805
AT1G03870	0.242425	0.479962	0.205201	0.697255	-0.393508	0.00498203
AT1G03880	0.894847	1.1051e-26	2.07773	4.73828e-26	0.197847	0.67605
AT1G03890	1.02932	4.35596e-29	0.560433	0.146664	-0.350097	0.331142
AT1G03900	-0.248905	0.0207899	-0.0258561	0.852844	-0.0491249	0.790833
AT1G03905	0.0124199	0.970678	-0.552228	0.0515883	-0.486121	0.0466545
AT1G03910	0.184546	0.104013	-0.0548599	0.76041	0.105213	0.627331
AT1G03920	-0.162979	0.704318	-0.179966	0.729721	0.0735202	0.915273
AT1G03930	0.188056	0.400084	-0.054596	0.800203	-0.105877	0.65729
AT1G03940	0.0567516	NA	0.18547	0.466605	-0.19852	NA
AT1G03950	-0.021873	0.955619	0.175167	0.628629	0.294543	0.365039
AT1G03960	-0.0338557	0.904611	0.382129	0.0232225	0.329161	0.0997634
AT1G03970	0.137006	0.387	0.0227964	0.955013	0.00340183	0.995811
AT1G03980	0.102673	NA	0.746273	0.019511	0.169473	0.759004
AT1G03982	NA	NA	NA	NA	NA	NA
AT1G03990	0.667598	1.33989e-20	0.318694	0.472173	0.0267486	0.972958
AT1G04000	0.0779104	0.773873	-0.204805	0.359874	-0.11083	0.717703
AT1G04010	0.00855184	0.983652	-0.0745832	0.80173	0.042992	0.915744
AT1G04020	-0.0105947	NA	-0.375283	0.0142609	-0.280603	0.0758698
AT1G04030	0.100148	0.79542	-0.38198	0.146784	0.0772816	0.878018
AT1G04040	0.769585	0.0150084	0.624061	0.0308827	-0.36455	0.00357045
AT1G04050	-0.00567147	0.992099	0.127004	0.78818	0.101126	0.865645
AT1G04070	0.0521061	0.864998	0.237877	0.223221	0.117375	0.736222
AT1G04080	-0.0443919	0.751357	-0.0488903	0.666068	0.138387	0.243025
AT1G04090	0.211388	NA	0.052009	0.934358	0.208298	0.704251
AT1G04100	0.624462	0.0591736	0.017178	0.979372	-0.0936263	0.887633
AT1G04105	NA	NA	NA	NA	-0.0145568	NA
AT1G04110	0.010069	NA	0.673292	0.00614342	-0.241119	0.470273
AT1G04120	-0.047786	0.757672	-0.123654	0.226846	-0.14401	0.296618
AT1G04130	0.0317172	0.925986	-0.20109	0.342582	-0.330323	0.134518
AT1G04140	-0.133765	0.329946	-0.016712	0.919165	0.010704	0.966115
AT1G04150	0.0191092	NA	-0.0589048	0.919745	-0.0180439	0.975472
AT1G04160	0.423748	0.188694	0.110068	0.631486	0.0268408	0.937621
AT1G04170	0.0462295	0.737961	-0.0134393	0.923308	0.0612693	0.757725
AT1G04180	NA	NA	0.240734	0.630291	0.287839	0.537018
AT1G04190	-0.187324	0.360439	0.149681	0.239395	0.107427	0.634913
AT1G04200	0.35648	0.0465119	0.0558971	0.788915	-0.0193345	0.95288
AT1G04210	-0.185627	0.134195	0.114195	0.306231	0.0271196	0.905527
AT1G04220	-0.0718188	NA	0.206622	0.291927	-1.22717	2.78398e-11
AT1G04230	0.0864384	0.787004	-0.102077	0.719873	0.0620847	0.88528
AT1G04240	-0.0105947	NA	0.666369	0.052261	-0.123662	0.816631
AT1G04250	0.0828316	NA	0.394826	0.0596929	-0.364195	0.0995291
AT1G04260	0.0847667	0.625203	0.221528	0.24667	0.0460588	0.894612
AT1G04270	-0.414054	2.99644e-07	-0.0212642	0.845684	0.0407858	0.832079
AT1G04280	-0.526712	0.0257068	0.153107	0.369952	-0.0231256	0.94135
AT1G04290	0.0525739	0.912231	-0.182525	0.330161	-0.0159289	0.968712
AT1G04300	-0.0486731	0.722181	0.0405583	0.842191	0.210527	0.144403
AT1G04310	-0.249072	0.365727	0.0695387	0.850647	-0.162855	0.656543
AT1G04330	-0.0468139	NA	-0.0763632	0.840643	-0.0259429	NA
AT1G04340	-0.460913	0.109326	-0.0315538	0.896366	-0.170211	0.334458
AT1G04350	0.147186	0.713651	-0.239806	0.371415	-0.28562	0.301711
AT1G04360	0.276222	0.192832	-0.0266788	0.955554	-0.215237	0.553328
AT1G04370	NA	NA	-0.0199665	NA	-0.0296414	NA
AT1G04380	-0.040833	NA	0.559891	0.129443	-0.191547	0.677171
AT1G04390	-0.0955812	0.71962	0.0845668	0.769951	0.0970578	0.797024
AT1G04400	0.0350465	0.809344	0.121342	0.201848	0.192359	0.197455
AT1G04410	-0.575453	4.16715e-12	-0.341615	2.5224e-07	-0.0206068	0.932696
AT1G04420	-0.651008	0.0121912	-0.211354	0.0671128	-0.177371	0.254192
AT1G04430	-0.597107	0.0524993	0.23827	0.0352763	-0.126801	0.324593
AT1G04440	0.333731	0.0149969	0.079911	0.644235	0.0353045	0.898003
AT1G04445	0.140572	0.774135	0.199523	0.568602	0.032154	NA
AT1G04450	0.426898	0.173457	NA	NA	NA	NA
AT1G04455	NA	NA	NA	NA	NA	NA
AT1G04470	0.337643	0.39031	0.0638722	NA	NA	NA
AT1G04480	-0.384804	0.00703383	0.0114435	0.946849	0.112186	0.592658
AT1G04490	-0.0287623	NA	-0.0203544	0.971472	-0.0632488	0.924283
AT1G04500	0.0649044	NA	NA	NA	-0.0145568	NA
AT1G04510	0.0391654	0.82137	-0.0455113	0.729953	0.067877	0.707902
AT1G04520	-0.0749754	NA	-0.0290689	0.902246	-0.0861051	0.741246
AT1G04530	0.066489	0.704318	-0.356936	0.000758531	-0.172202	0.396699
AT1G04540	0.37423	0.343594	-0.0983418	0.839194	0.036544	0.949564
AT1G04550	-0.21768	0.474965	0.104137	0.696473	-0.18534	0.472676
AT1G04555	0.0180192	0.968935	-0.00641181	0.987678	-0.0589685	0.909514
AT1G04560	0.428868	2.35188e-08	-0.568875	0.139084	0.155491	0.743709
AT1G04570	-0.69768	0.023535	-0.0448079	0.945445	0.0573869	0.934887
AT1G04580	0.00291289	NA	0.804571	0.0155436	0.481774	0.20081
AT1G04590	0.284734	0.0853606	0.179028	0.229653	0.104661	0.676351
AT1G04600	0.6244	0.0651514	-0.0561933	0.925633	0.0254738	0.973984
AT1G04610	-0.656003	0.0278576	0.153517	0.697516	0.327903	0.273262
AT1G04620	-0.306599	0.123877	-0.075989	0.751588	0.174538	0.448659
AT1G04625	-0.0556514	NA	0.0137732	NA	0.0114502	NA
AT1G04630	0.124261	0.711932	-0.30129	0.00764846	-0.0448121	0.885703
AT1G04635	0.179016	0.629434	0.623657	0.0128697	0.290523	0.489851
AT1G04640	0.377843	0.124712	-0.0949601	0.654155	0.0305819	0.930278
AT1G04645	NA	NA	NA	NA	NA	NA
AT1G04650	0.0142632	0.977632	0.0997112	0.826736	0.391831	0.254958
AT1G04660	0.644957	1.12125e-06	0.87094	1.52057e-05	0.485024	0.118945
AT1G04670	0.0191092	NA	0.0640524	NA	-0.00434679	NA
AT1G04680	-0.0978172	NA	0.208579	0.100759	0.0155707	0.961668
AT1G04690	-0.261564	0.0765807	-0.0587754	0.708905	0.0448705	0.831901
AT1G04700	-0.0687876	0.899603	0.69167	0.00190165	0.175501	0.710817
AT1G04710	0.048081	0.898329	-0.180953	0.218421	-0.0992609	0.720225
AT1G04730	-0.00125228	0.998393	-0.135234	0.519016	0.0871218	0.790689
AT1G04750	0.0175063	0.9513	-0.213513	0.0257351	-0.026291	0.916099
AT1G04760	0.0425847	NA	-0.0771369	0.89518	-0.0388765	0.958868
AT1G04770	0.475503	0.0382396	-0.0912574	0.744537	-0.0886937	0.835591
AT1G04778	0.977179	0.000900439	0.137138	0.807693	0.0784358	0.897237
AT1G04780	-0.238332	0.100528	0.0181841	0.921053	0.159847	0.245269
AT1G04790	0.145366	0.366608	-0.0574806	0.753798	0.128792	0.604261
AT1G04800	0.554329	0.103333	0.0052936	0.990567	-0.0125087	NA
AT1G04810	-0.185942	0.127091	-0.293608	0.00073838	0.0333637	0.883568
AT1G04820	-0.0810474	0.855202	0.0720908	0.698929	-0.0401265	0.840982
AT1G04830	0.171704	0.0803708	0.0704101	0.748829	0.076008	0.803413
AT1G04840	-0.0269611	0.963059	0.301739	0.444781	0.0502291	0.944993
AT1G04850	0.0685321	0.67188	-0.171627	0.103991	0.0346608	0.883708
AT1G04860	-0.0555268	0.764462	0.0419224	0.804343	0.231874	0.146023
AT1G04870	-0.33262	0.00963618	0.320826	0.000285893	0.263322	0.0374573
AT1G04880	-0.0151138	NA	-0.0206511	0.974995	0.0618962	0.930224
AT1G04890	-0.0396884	NA	NA	NA	0.0114502	NA
AT1G04895	NA	NA	NA	NA	NA	NA
AT1G04900	-0.122776	0.768482	0.020255	0.930863	0.216982	0.372088
AT1G04910	-0.00529494	0.983525	-0.00324788	0.987252	-0.0210877	0.938321
AT1G04920	-0.249782	0.0146898	-0.797033	0.0118527	0.312349	0.26049
AT1G04930	-0.0493001	0.86426	0.280773	0.125684	0.25386	0.291187
AT1G04940	-0.204489	0.373146	-0.144606	0.118759	-0.169319	0.244135
AT1G04945	0.122738	0.551275	0.637484	2.14275e-06	0.283589	0.251167
AT1G04950	-0.0168482	0.937958	-0.177425	0.260395	0.153225	0.468893
AT1G04960	0.269593	0.156786	0.10099	0.697375	-0.113991	0.714184
AT1G04970	0.274298	0.0630262	-0.122245	0.528955	-0.138444	0.534601
AT1G04980	-0.201083	0.631494	-0.299573	0.0231195	-0.164519	0.334342
AT1G04985	0.297193	0.00765646	0.0351528	0.883822	0.151417	0.593165
AT1G04990	-0.0927539	0.852735	0.255796	0.169813	0.427622	0.0366393
AT1G05000	0.129494	0.751357	-0.0261465	0.941225	-0.234944	0.255972
AT1G05005	NA	NA	NA	NA	-0.0145568	NA
AT1G05010	-0.138532	0.770662	1.41601	1.7273e-08	-0.322539	0.153213
AT1G05020	0.319371	0.434847	1.14866	0.000344695	0.149746	0.778007
AT1G05030	-0.223971	0.414892	-0.118951	0.749243	-0.124687	0.812959
AT1G05035	NA	NA	NA	NA	-0.0145568	NA
AT1G05040	NA	NA	NA	NA	NA	NA
AT1G05055	0.0990936	0.753324	-0.0172168	0.957792	-0.125893	0.709327
AT1G05060	0.420199	0.000535033	0.140372	0.699264	-0.0815079	0.879028
AT1G05065	0.142639	NA	0.27465	0.569952	0.252461	0.614743
AT1G05070	-0.275399	0.238904	0.133238	0.54892	0.16853	0.526473
AT1G05080	0.00630084	NA	-0.00360207	NA	0.0114502	NA
AT1G05085	NA	NA	NA	NA	NA	NA
AT1G05087	-0.213501	0.61767	0.0253408	0.960687	0.00606262	0.993029
AT1G05090	-0.204001	0.497934	0.0541263	0.858185	-0.0451371	0.927196
AT1G05100	0.226177	NA	-0.142246	0.682934	-0.198385	0.596515
AT1G05120	0.179082	0.278366	-0.117911	0.559063	-0.0253656	0.9467
AT1G05136	NA	NA	NA	NA	NA	NA
AT1G05140	0.0766648	0.754362	-0.0837407	0.67549	-0.294395	0.0913599
AT1G05150	0.334193	0.000217717	0.117739	0.367991	-0.0470447	0.849232
AT1G05160	-0.405654	0.0481277	0.171421	0.280969	0.245305	0.217961
AT1G05170	0.335898	0.039354	-0.266285	0.0335648	-0.0687775	0.824051
AT1G05180	-0.124323	0.490181	0.0409468	0.78818	0.115152	0.487861
AT1G05190	-0.500059	0.0162271	-0.283742	0.000834697	-0.161123	0.258279
AT1G05200	-0.0299994	NA	0.105873	0.820187	0.395527	0.317195
AT1G05205	-0.123766	0.755352	-0.32894	0.00112303	-0.0411496	0.890077
AT1G05210	-0.0136199	NA	-0.161533	0.481039	-0.250153	0.215564
AT1G05220	-0.0157908	NA	-0.214404	0.629379	-0.239605	0.605292
AT1G05230	-0.152145	0.704127	-0.00427402	0.986128	0.0716173	0.782744
AT1G05240	NA	NA	NA	NA	0.0244536	NA
AT1G05250	0.161484	NA	0.509783	0.0563294	0.429722	0.272483
AT1G05260	0.00558969	NA	1.99077	1.28591e-23	0.218785	0.551418
AT1G05270	-0.0579451	0.791716	-0.0853731	0.634469	-0.0769311	0.724747
AT1G05280	0.0963499	NA	-0.0781283	0.841811	0.164297	0.683493
AT1G05290	-0.0105947	NA	NA	NA	NA	NA
AT1G05291	NA	NA	-0.098859	NA	NA	NA
AT1G05300	-0.00171491	0.998042	0.887721	2.08912e-06	-0.220784	0.399675
AT1G05310	-0.107563	NA	0.701821	0.0521995	0.310621	0.486968
AT1G05320	-0.0644705	NA	0.105692	0.600368	-0.101661	0.587407
AT1G05330	-0.00230602	0.996826	0.00119447	0.998091	0.0759154	0.895139
AT1G05340	0.541544	1.32815e-11	-0.0214694	0.97416	-0.0503198	0.944707
AT1G05350	-0.345189	0.379305	-0.193779	0.185341	-0.125739	0.480709
AT1G05360	-0.148549	0.710847	-0.0721525	0.763937	-0.107144	0.738453
AT1G05370	NA	NA	-0.0510335	0.936289	0.0898186	0.891385
AT1G05380	0.135133	0.291374	-0.081375	0.613175	0.0644486	0.778239
AT1G05385	-0.202268	0.629512	-0.245901	0.410283	-0.217657	0.484497
AT1G05400	-0.193184	0.632626	0.0366299	0.954542	0.0917996	0.885136
AT1G05410	-0.125004	0.606313	0.121351	0.655683	0.112316	0.75028
AT1G05420	2.05193	5.65569e-17	0.428974	0.229161	-0.213506	0.690032
AT1G05430	-0.0648065	0.861256	-0.0131565	0.958918	-0.108233	0.667096
AT1G05440	0.00569323	NA	-0.0567417	0.925228	0.0390628	0.959821
AT1G05450	0.0850524	NA	0.00607482	0.987678	-0.417311	0.277155
AT1G05460	-0.466155	0.00607099	-0.116574	0.601538	0.184528	0.462015
AT1G05470	-0.187086	NA	0.0317715	0.946849	-0.208563	0.605243
AT1G05490	0.0191092	NA	-0.036481	0.944282	0.0555204	0.918301
AT1G05500	0.380567	0.00024783	-0.0284079	0.891935	0.0775527	0.728592
AT1G05510	0.7125	5.13101e-28	1.85493	5.03784e-11	0.0124473	NA
AT1G05520	-0.162207	0.284841	0.0202996	0.905968	0.0131889	0.96313
AT1G05530	-0.0105947	NA	0.361724	0.419268	0.203946	0.647775
AT1G05540	NA	NA	0.0418473	0.90957	-0.0129184	NA
AT1G05550	NA	NA	0.0137732	NA	0.0114502	NA
AT1G05560	0.0957442	0.487015	-0.0378138	0.934669	0.0367576	0.954635
AT1G05570	-1.38479	1.61157e-08	0.405764	0.00187164	0.087322	0.595775
AT1G05575	-0.482727	0.13885	0.573305	0.129925	-0.431112	0.280773
AT1G05577	NA	NA	-0.0882824	0.845433	-0.155714	NA
AT1G05580	0.368217	0.349634	0.0323789	NA	NA	NA
AT1G05590	-0.219352	0.61925	0.0623904	0.804343	-0.0703622	0.799244
AT1G05600	-0.0603751	0.90071	-0.0488904	0.908951	-0.0233103	0.970339
AT1G05610	NA	NA	-0.173177	0.745938	0.0673969	0.905623
AT1G05615	NA	NA	NA	NA	NA	NA
AT1G05620	-0.409142	0.251242	-0.354453	8.70763e-05	-0.0959576	0.523965
AT1G05630	-0.23169	0.498153	0.693762	6.46371e-06	0.0505286	0.892844
AT1G05640	-0.308932	0.448112	-0.284803	0.256265	0.00104777	0.998738
AT1G05650	NA	NA	0.446643	0.126093	0.0824418	0.903094
AT1G05660	NA	NA	1.01056	0.00200175	0.158017	0.760804
AT1G05670	0.339031	0.217022	0.20971	0.449714	0.1207	0.765853
AT1G05675	-0.0447232	0.919706	-0.108918	0.779453	-0.47021	0.119081
AT1G05680	0.267876	0.000267797	-0.63545	0.0022959	-0.132215	0.747593
AT1G05690	0.547528	0.0019179	-0.182481	0.727	-0.0192895	0.979353
AT1G05700	0.0191092	NA	0.202655	0.658411	-1.13345	6.67322e-07
AT1G05710	0.527823	0.00522637	-0.223196	0.605411	-0.0827403	0.893618
AT1G05720	0.215549	0.347109	-0.0944802	0.645066	-0.0322292	0.919312
AT1G05730	-0.144766	0.729573	0.549044	0.120718	0.013472	0.987052
AT1G05740	0.00541964	NA	NA	NA	NA	NA
AT1G05750	-0.11528	0.720449	-0.132539	0.65727	0.152907	0.717703
AT1G05760	0.0191092	NA	-0.759682	0.00569718	-0.977241	2.01395e-05
AT1G05770	0.0191092	NA	-0.491837	0.214814	-0.464055	0.2332
AT1G05780	0.00973064	0.985367	0.0205676	0.954916	0.0593857	0.896141
AT1G05783	0.0447309	NA	0.0224366	NA	-0.091688	NA
AT1G05785	-0.0881202	0.793151	0.0530801	0.899125	0.142951	0.750026
AT1G05790	-0.187479	0.28053	-0.0510014	0.835695	0.0653766	0.836624
AT1G05800	NA	NA	NA	NA	-0.0292599	NA
AT1G05805	-0.0154482	NA	0.692251	0.000107977	0.165866	0.447214
AT1G05810	-0.0516672	0.904415	0.347234	0.0476568	0.0549848	0.843563
AT1G05820	0.279938	0.48464	0.475375	0.156961	-0.0257426	0.972958
AT1G05830	-0.145969	0.442232	0.0278247	0.888789	0.108004	0.588883
AT1G05835	0.228181	0.607573	0.277152	0.421372	0.441078	0.0981444
AT1G05840	-0.382892	0.0239439	-0.148098	0.531186	0.273175	0.208285
AT1G05850	0.425192	0.000196283	0.159091	0.135577	-0.0171026	0.952723
AT1G05860	0.0393184	0.873563	-0.00192163	0.995145	0.0514096	0.899228
AT1G05870	-0.0566519	0.913961	-0.134072	0.432432	-0.200089	0.326041
AT1G05880	NA	NA	-0.00369342	NA	-0.0442729	NA
AT1G05890	-0.0492316	0.708656	0.0243152	0.896047	0.441828	0.000199445
AT1G05894	0.448932	0.0415628	0.102148	0.844041	0.206423	0.589893
AT1G05900	0.00204771	0.996122	-0.153713	0.636806	-0.0352361	0.947661
AT1G05910	-0.187629	0.31866	0.179727	0.0989224	0.122863	0.447211
AT1G05920	-0.120235	NA	NA	NA	NA	NA
AT1G05930	NA	NA	NA	NA	NA	NA
AT1G05940	-0.0352791	0.883552	-0.0816057	0.629973	0.022669	0.942701
AT1G05950	-0.066239	NA	-0.0766855	0.870105	-0.182366	0.682943
AT1G05960	-0.0270101	0.873468	0.0916517	0.49478	-0.0203125	0.927987
AT1G05970	-0.261178	0.465311	0.0208088	0.967179	0.0991294	0.858851
AT1G05990	NA	NA	0.270712	0.301585	0.174839	0.734501
AT1G06000	-0.132298	0.541483	-1.44134	2.18362e-66	-0.926774	7.91211e-10
AT1G06010	0.180533	0.469748	-0.29526	0.218532	-0.00406743	0.99461
AT1G06020	-0.107132	0.83954	0.00590397	0.991358	0.166378	0.685056
AT1G06030	-0.0105947	NA	0.048476	0.889781	0.00454159	NA
AT1G06040	-0.384907	0.076212	-0.805193	9.08655e-12	-0.552151	1.62841e-05
AT1G06045	NA	NA	NA	NA	0.0114502	NA
AT1G06050	0.0235745	0.967249	0.198006	0.628137	0.0169012	0.979693
AT1G06060	0.0602539	0.821817	-0.280627	0.0567012	-0.00128583	0.997809
AT1G06070	0.00435222	0.986698	-0.063395	0.690613	-0.0731107	0.75028
AT1G06080	0.0385395	NA	0.0303614	0.928204	-0.107747	0.705776
AT1G06090	NA	NA	0.866954	0.000534485	0.74161	0.000587681
AT1G06100	NA	NA	-0.252418	0.60342	0.0821084	NA
AT1G06110	-0.153539	0.207676	-0.0717321	0.761227	0.420074	0.00100748
AT1G06120	NA	NA	0.0306431	NA	0.125171	NA
AT1G06130	-0.0606558	0.78852	-0.111169	0.642765	0.080868	0.799261
AT1G06135	NA	NA	0.0150929	NA	-0.284226	NA
AT1G06137	NA	NA	0.0137732	NA	-0.133646	NA
AT1G06140	-0.245919	0.580251	-0.0775487	0.893741	0.140372	0.817322
AT1G06143	-0.229893	0.553646	0.0012612	0.997406	-0.0575049	0.920892
AT1G06148	0.385958	NA	0.063703	NA	NA	NA
AT1G06150	-0.17372	0.513575	0.1815	0.309354	-0.346829	0.039007
AT1G06160	NA	NA	0.200879	0.439559	0.0893937	NA
AT1G06170	NA	NA	-0.0763056	NA	-0.0446447	NA
AT1G06180	-0.201786	NA	-1.03716	1.67254e-07	0.0318145	0.9664
AT1G06190	0.0976878	0.485645	-0.289994	0.000269865	-0.184496	0.213076
AT1G06200	-0.0826052	0.629668	0.197667	0.137331	0.149308	0.47708
AT1G06210	0.40497	5.63149e-05	-0.153018	0.271065	-0.107913	0.622738
AT1G06220	-0.103136	0.3585	-0.0134764	0.932851	-0.02516	0.915744
AT1G06225	NA	NA	NA	NA	0.0114502	NA
AT1G06230	0.12471	0.272253	-0.0471059	0.757795	0.0533463	0.816631
AT1G06240	0.0953185	0.761361	-0.0957836	0.701823	0.172627	0.536271
AT1G06250	0.0384689	0.941458	-0.130252	0.819256	-0.0512189	0.942701
AT1G06260	0.143403	NA	NA	NA	-0.0188012	NA
AT1G06270	0.0611025	0.822072	-0.0454185	0.875674	0.133625	0.692181
AT1G06280	NA	NA	NA	NA	NA	NA
AT1G06290	0.202166	0.00684813	-0.287063	0.000132729	-0.25218	0.00344194
AT1G06310	-0.00838565	NA	0.162919	0.668928	0.314404	0.43922
AT1G06320	0.117415	0.820168	0.405759	0.30915	0.670458	0.0313146
AT1G06330	NA	NA	0.509074	0.180702	0.326743	0.457802
AT1G06340	NA	NA	-0.0037374	NA	-0.0145568	NA
AT1G06350	-0.14514	NA	0.0788062	0.761714	0.378263	0.00203852
AT1G06360	-0.00650521	NA	-0.315504	0.0194665	-0.590884	1.25147e-09
AT1G06380	0.049879	0.860826	0.176616	0.405779	0.090962	0.803113
AT1G06390	-0.365636	0.0166476	-0.206209	0.0578481	0.15248	0.410344
AT1G06400	0.285098	0.00393892	-0.164046	0.166446	0.0450081	0.866299
AT1G06410	0.300534	0.0217042	0.127274	0.272289	-0.0701149	0.728592
AT1G06420	0.0974681	NA	-0.263865	0.589002	0.162934	0.775544
AT1G06430	-0.0151581	0.955619	-0.540136	3.17371e-05	-0.106154	0.792304
AT1G06440	-0.46768	0.142696	0.113262	0.743712	0.140973	0.756652
AT1G06450	-0.111707	0.73181	0.447957	0.0303408	-0.0491978	0.922283
AT1G06460	-0.604318	2.59879e-06	1.56404	7.90266e-22	0.733408	0.0249557
AT1G06470	0.301436	0.387662	0.491459	0.000104163	0.0459723	0.879389
AT1G06475	-0.0254466	NA	0.0909468	0.880898	-0.162069	0.780808
AT1G06490	-0.156828	0.709168	-0.431382	0.00798478	0.0115949	0.985159
AT1G06500	-0.0364045	0.923008	-0.225158	0.374001	0.20727	0.543772
AT1G06510	-0.064185	0.884668	-0.372424	0.0130713	-0.205284	0.472676
AT1G06515	-0.398711	0.0741722	-0.0208644	0.93545	-0.126468	0.585216
AT1G06520	-0.00352195	0.990807	0.0851633	0.827723	0.0706632	0.90441
AT1G06530	-0.00821216	0.968746	-0.134047	0.226427	-0.0211832	0.953726
AT1G06540	0.488264	0.157177	-0.0348932	0.953356	0.105601	0.86841
AT1G06550	0.0815171	0.871732	0.154612	0.59181	-0.350051	0.0288161
AT1G06560	-0.0636709	0.858653	0.0801327	0.714711	0.268195	0.147005
AT1G06570	0.253268	0.0136554	-0.627765	0.00226701	0.370103	0.0357117
AT1G06580	-0.0487557	NA	0.257934	0.554081	0.0206285	0.977527
AT1G06590	-0.581163	0.000984276	-0.0397805	0.875374	0.215016	0.292606
AT1G06620	-0.082038	NA	-0.89595	1.19898e-20	-0.456527	0.000712332
AT1G06630	0.0432372	0.842288	0.106659	0.683629	0.0881896	0.828336
AT1G06640	-0.222379	0.400495	-0.668196	6.00307e-06	-0.388858	0.00681637
AT1G06645	0.327696	0.0186349	-0.0805845	0.768945	-0.22877	0.449874
AT1G06650	0.0873296	0.637613	-0.305461	0.01862	-0.291471	0.0410137
AT1G06660	0.0918427	NA	-0.222929	0.548386	0.0450075	0.941211
AT1G06670	-0.174836	0.127114	0.165252	0.0555545	0.104756	0.596286
AT1G06680	-0.156664	0.463158	-0.0173951	0.922517	-0.219373	0.195056
AT1G06690	0.257315	0.152833	-0.680372	4.70527e-07	-0.530944	0.000457004
AT1G06700	-0.292882	0.048751	0.0219166	0.889952	0.14996	0.285303
AT1G06710	0.135988	0.703591	0.240741	0.275833	0.236837	0.476814
AT1G06720	-0.148293	0.168043	0.32387	3.81199e-05	0.401686	0.0249557
AT1G06730	-0.0684913	0.799498	0.0348045	0.893164	0.0786058	0.801034
AT1G06740	-0.120334	0.722181	0.14063	0.641466	0.3472	0.26407
AT1G06750	-0.026753	0.964049	-0.0917351	0.76938	0.0298885	NA
AT1G06760	0.204122	0.0609525	-0.201414	0.0413936	0.012366	0.9664
AT1G06770	-0.253573	0.308919	0.0788867	0.78818	0.154347	0.662501
AT1G06780	-0.216115	0.502053	0.14417	0.496919	0.0282751	0.942701
AT1G06790	-0.208408	0.503001	0.247461	0.193011	0.23021	0.335853
AT1G06800	-0.23526	0.369283	-0.19552	0.315502	-0.0631353	0.863135
AT1G06810	-0.0365389	0.943533	-0.00344711	NA	-0.0145568	NA
AT1G06820	0.00755513	0.985152	-0.181798	0.254862	-0.211829	0.248214
AT1G06830	-0.0105947	NA	0.0137732	NA	-0.089085	NA
AT1G06840	-0.36082	0.126864	0.0610047	0.837301	-0.0875735	0.775463
AT1G06850	NA	NA	0.303067	0.223368	0.0879001	0.829709
AT1G06870	0.221001	0.605797	0.0865531	0.710527	-0.298135	0.10645
AT1G06890	-0.001133	0.996122	0.0542118	0.680176	0.0821623	0.634962
AT1G06900	-0.375296	0.0112199	0.0195519	0.919898	0.147126	0.381553
AT1G06910	-0.123453	0.731865	-0.181952	0.59067	0.0201971	0.973984
AT1G06920	NA	NA	0.0739482	NA	0.208539	NA
AT1G06923	NA	NA	0.947676	0.00104546	0.363977	0.377974
AT1G06925	-0.681038	0.0217689	-0.701514	0.0290857	-0.211641	0.699418
AT1G06930	NA	NA	0.269881	0.410428	-0.249579	0.380671
AT1G06950	0.0846085	0.443478	-0.229976	0.00214807	-0.114502	0.44133
AT1G06960	0.0803724	0.830945	-0.180877	0.240353	-0.068276	0.863021
AT1G06970	0.582219	0.0908489	0.0203249	0.96723	-0.00197794	0.997924
AT1G06980	0.0388342	NA	0.0846635	0.884107	-0.170972	0.754388
AT1G06990	NA	NA	0.0306431	NA	-0.116757	NA
AT1G07000	-0.152876	0.739865	0.196016	0.607528	-0.13296	0.755514
AT1G07010	-0.297801	0.420388	-0.604329	0.000523271	-0.513829	0.0201309
AT1G07020	-0.0560871	0.887927	0.0610422	0.804562	0.0424086	0.918326
AT1G07025	-0.128353	0.771107	NA	NA	NA	NA
AT1G07030	-0.0319893	0.87556	-0.0104233	0.962348	0.0153633	0.965457
AT1G07040	0.313703	0.00399755	-0.150917	0.592181	0.185105	0.444661
AT1G07050	0.13864	0.777373	0.548377	0.150861	0.264348	0.593845
AT1G07060	-0.287875	0.493257	0.311755	0.5062	0.556475	0.101016
AT1G07070	-0.242443	0.530567	-0.180357	0.132695	-0.0113426	0.974844
AT1G07080	0.278905	0.000120885	-0.610904	1.38666e-06	0.218021	0.0932501
AT1G07090	0.192935	0.535486	0.151111	0.717381	0.035621	0.952723
AT1G07110	-0.121589	0.442811	-0.0343183	0.821198	-0.0321636	0.89973
AT1G07120	0.0705856	NA	0.0385142	NA	0.0916475	NA
AT1G07130	-0.101455	0.752155	-0.112469	0.764635	0.127782	0.768644
AT1G07135	-0.0282777	0.963059	-0.136462	0.771775	-0.199352	0.698559
AT1G07140	0.136412	0.302289	-0.0477695	0.725705	0.116659	0.426341
AT1G07150	0.571737	7.77805e-09	-0.203962	0.432473	0.158056	0.632102
AT1G07160	-0.218868	0.625125	0.17071	0.698883	-0.449578	0.156916
AT1G07170	0.0132353	0.971228	0.0756982	0.773407	0.170636	0.565168
AT1G07175	NA	NA	0.0949564	NA	0.127646	0.790964
AT1G07180	0.225485	0.214315	0.499329	0.207642	0.418946	0.300654
AT1G07190	NA	NA	NA	NA	NA	NA
AT1G07200	-0.896194	7.60529e-05	0.144624	0.696492	0.123061	0.75028
AT1G07210	-0.165593	0.429578	-0.0555448	0.708026	0.0799054	0.746991
AT1G07220	-0.114231	0.695679	0.249324	0.184538	-0.0646582	0.879028
AT1G07230	-0.0418536	0.827356	0.0596111	0.791871	0.222958	0.239583
AT1G07240	0.0187765	0.95391	0.183526	0.481039	-0.158479	0.580182
AT1G07250	-0.0482797	0.927692	0.0626148	0.834466	-0.0259641	0.950406
AT1G07260	-0.320591	0.299649	0.331103	0.108782	-0.150093	0.612161
AT1G07270	0.0191092	NA	-0.254792	0.513073	0.00773066	0.991811
AT1G07280	-0.361613	0.345317	0.100047	0.575121	0.480605	0.000573943
AT1G07290	0.0273707	NA	0.0846987	0.816934	0.0297091	0.959396
AT1G07300	0.140884	0.582355	0.0374562	0.948279	0.230522	0.656545
AT1G07310	0.410723	3.32317e-09	0.295425	0.0307371	0.242003	0.192166
AT1G07320	-0.405348	0.00112378	-0.285792	5.04386e-06	-0.202275	0.100356
AT1G07330	0.301628	0.344098	0.139091	0.675347	0.0072296	NA
AT1G07340	0.0191092	NA	0.0648562	NA	-0.00156164	NA
AT1G07350	-0.179309	0.291898	-0.124052	0.595804	-0.705076	5.38918e-05
AT1G07360	0.198226	0.015738	0.0623993	0.618544	0.101201	0.507423
AT1G07370	-0.0183792	NA	-0.123366	0.477925	-0.254984	0.188509
AT1G07380	-0.169853	0.543325	-0.105277	0.596904	0.244847	0.204454
AT1G07390	-0.134001	0.712978	0.052558	0.905086	0.0751724	0.899617
AT1G07400	-0.0903281	0.699124	-0.475173	0.232573	-1.05633	0.000278916
AT1G07410	-0.388113	0.316034	0.0685412	0.83808	-0.0930812	0.776606
AT1G07420	0.253215	0.158865	0.504232	0.00119576	0.165192	0.46258
AT1G07430	0.336314	0.0016725	0.0427944	0.93154	0.388667	0.285258
AT1G07440	-0.138424	0.785603	-0.104431	0.684271	0.0271344	0.935796
AT1G07450	NA	NA	0.141402	NA	0.120378	NA
AT1G07460	NA	NA	NA	NA	-0.0145568	NA
AT1G07470	0.00598425	0.977946	-0.198282	0.149583	0.0148895	0.962086
AT1G07473	0.936256	4.19679e-10	0.0638138	NA	-0.0236526	NA
AT1G07476	-0.08646	NA	NA	NA	NA	NA
AT1G07480	-0.00672447	0.970678	-0.234409	0.0898146	0.164516	0.370258
AT1G07485	NA	NA	0.0311369	0.938972	-0.0816555	NA
AT1G07490	-0.0105947	NA	-0.136246	0.764631	-0.0327162	0.958854
AT1G07500	0.49016	4.13976e-09	-0.709925	0.0455415	-0.145846	0.722687
AT1G07510	0.200914	0.0638023	-0.198978	0.130462	-0.0144113	0.966968
AT1G07520	0.0869588	0.850593	-0.280729	0.249611	-0.168168	0.542033
AT1G07530	0.0873761	0.339816	-0.05871	0.774729	0.100888	0.621308
AT1G07540	0.0668493	0.902268	-0.0199665	NA	0.0114502	NA
AT1G07550	NA	NA	NA	NA	NA	NA
AT1G07560	NA	NA	NA	NA	NA	NA
AT1G07570	-0.0370131	0.919288	-0.30847	0.0659158	-0.258567	0.290658
AT1G07590	-0.120286	0.626383	-0.835325	1.4826e-12	-0.534281	0.000179492
AT1G07600	0.0191092	NA	-0.443402	0.279252	-0.178589	0.742252
AT1G07610	-0.636585	0.0481012	-1.72591	7.94926e-25	-0.771919	7.68847e-05
AT1G07615	0.0484724	0.853894	0.0160661	0.958918	0.359986	0.0829867
AT1G07620	-0.126642	NA	0.824274	0.00340736	-0.095345	0.844913
AT1G07630	-0.554664	0.0268621	-0.00175238	0.993936	0.0805889	0.769375
AT1G07640	-0.00253161	NA	-0.247829	0.295743	-0.532852	0.0070627
AT1G07645	0.769802	5.49511e-23	-0.478743	0.146784	0.46701	0.226211
AT1G07650	-0.740469	0.000196006	0.578975	0.000972516	-0.133942	0.698746
AT1G07660	0.307632	0.056911	-0.123148	0.580394	-0.0509594	0.896006
AT1G07670	-0.0701006	0.702276	0.0564893	0.6817	-0.293134	0.0161206
AT1G07680	NA	NA	0.187914	0.721896	0.110174	0.862143
AT1G07690	-0.0105947	NA	-0.0811739	0.89269	-0.589325	0.000638104
AT1G07700	-0.0270534	0.955859	-0.136709	0.621037	-0.170185	0.510659
AT1G07705	-0.160985	0.504358	0.00231543	0.990653	0.00840242	0.979817
AT1G07710	NA	NA	-0.13028	0.813258	-0.166493	0.769388
AT1G07720	-0.0602899	NA	0.232947	0.627835	-0.780789	4.99685e-05
AT1G07725	0.174274	NA	-0.0252121	0.965727	0.0178813	0.976874
AT1G07730	NA	NA	NA	NA	-0.0819209	NA
AT1G07740	-0.0516181	0.852735	0.280675	0.160944	0.27654	0.301265
AT1G07745	-0.25821	0.407285	-0.0394185	0.909297	0.203599	0.561112
AT1G07747	NA	NA	NA	NA	NA	NA
AT1G07750	0.411522	0.0622993	-0.331507	0.075374	-0.00944793	0.982605
AT1G07770	-0.552045	1.3551e-07	0.00572545	0.969346	0.0882151	0.593039
AT1G07780	-0.0703706	0.854682	0.137093	0.520798	0.0340352	0.942172
AT1G07790	-0.017569	0.961158	-0.00233485	0.993107	-0.00109765	0.998646
AT1G07795	-0.0301992	NA	0.478266	0.106169	-0.014366	0.985976
AT1G07810	-0.34905	0.00913188	-0.11368	0.218959	0.0493036	0.805975
AT1G07820	0.00520782	0.986698	-0.112071	0.543384	-0.0677132	0.74056
AT1G07830	-0.370401	0.0138148	0.223643	0.10283	0.199849	0.293938
AT1G07840	0.121682	0.471626	0.277311	0.0407892	0.210926	0.264368
AT1G07850	-0.0888532	NA	-0.00381788	NA	0.0114502	NA
AT1G07860	-0.00592116	NA	NA	NA	NA	NA
AT1G07870	-0.0923604	0.767151	-0.0271829	0.956011	-0.0716407	0.881622
AT1G07880	NA	NA	0.307612	0.404635	0.144354	0.745719
AT1G07885	NA	NA	-0.00356717	NA	-0.00497913	NA
AT1G07890	-0.474694	0.193312	-0.400563	0.00185806	-0.416126	2.76514e-05
AT1G07900	NA	NA	0.063885	NA	-0.0145568	NA
AT1G07901	0.0400479	NA	0.0238072	NA	-0.0292648	NA
AT1G07902	-0.325066	0.318082	-0.118895	0.836747	0.118532	0.845309
AT1G07910	0.0275138	0.894442	0.0164805	0.953956	0.198933	0.365039
AT1G07920	-0.0179011	0.895507	-0.123457	0.0710069	0.0740615	0.660406
AT1G07930	-0.164975	0.0516752	0.00638932	0.961352	0.119284	0.365842
AT1G07940	-0.0246655	0.875634	-0.0860196	0.289436	0.0449617	0.797024
AT1G07950	-0.0592517	0.837523	-0.171374	0.304085	-0.0945777	0.768644
AT1G07960	0.0166185	0.96365	-0.154425	0.243145	-0.0296897	0.928438
AT1G07970	-0.179852	0.29622	0.111316	0.464201	0.292541	0.0627221
AT1G07980	0.43995	2.438e-05	-0.408225	0.0402172	-0.0643086	0.860337
AT1G07985	0.586426	9.46693e-16	-0.892816	0.00469231	0.307906	0.324909
AT1G07990	0.0279958	0.849066	-0.115718	0.363892	0.11989	0.527085
AT1G08000	0.0839656	0.736914	0.206702	0.134075	0.096585	0.737513
AT1G08005	0.00523362	NA	-0.0199665	NA	0.0142423	NA
AT1G08010	-0.197366	0.251416	0.269229	0.0639683	0.0243763	0.940528
AT1G08030	-0.169067	0.473688	-0.0319052	0.902042	0.11841	0.65406
AT1G08035	NA	NA	-0.218073	0.63801	-0.0937803	NA
AT1G08040	0.480571	0.000306519	-0.128515	0.570732	0.102253	0.728435
AT1G08050	0.540169	7.59357e-13	0.39649	0.235474	-0.589707	0.0346723
AT1G08060	0.0908127	0.480545	0.0248753	0.901449	0.14114	0.516637
AT1G08065	NA	NA	NA	NA	NA	NA
AT1G08070	-0.0366794	0.923008	0.269736	0.445411	0.3313	0.370365
AT1G08080	NA	NA	NA	NA	0.0114502	NA
AT1G08090	NA	NA	1.92753	8.08932e-11	0.297961	0.348912
AT1G08100	NA	NA	0.0637083	NA	0.134787	0.739517
AT1G08110	-0.268896	0.0274199	-0.20158	0.0419967	-0.0737607	0.781119
AT1G08120	0.0828938	0.862616	-0.00697316	NA	0.0114502	NA
AT1G08125	-0.073581	0.75675	-0.101185	0.595804	0.204417	0.399072
AT1G08130	0.020864	0.936157	-0.0989372	0.536199	0.0623267	0.813373
AT1G08135	0.128163	NA	NA	NA	NA	NA
AT1G08140	0.209543	0.646381	NA	NA	0.0368612	NA
AT1G08150	0.185387	0.699281	NA	NA	NA	NA
AT1G08160	-0.0174179	NA	-0.974671	3.25715e-13	-0.384639	0.216154
AT1G08165	0.605522	0.0101957	-0.00763243	NA	-0.00291873	NA
AT1G08170	0.745118	2.00249e-22	-0.0655583	0.914459	-0.124124	0.762506
AT1G08180	0.167861	0.543765	-0.202583	0.400038	0.00459906	0.994286
AT1G08190	-0.0606679	0.713651	-0.0784086	0.605305	-0.0279341	0.899711
AT1G08200	0.222719	0.0371159	-0.122219	0.198135	-0.118742	0.401783
AT1G08210	-0.429203	0.00076262	-0.0800563	0.666551	0.150122	0.460802
AT1G08220	-0.264885	0.361997	0.0994238	0.624843	0.0715089	0.852251
AT1G08230	-0.334885	0.0227078	-0.348917	0.0154235	-0.0506272	0.885109
AT1G08250	-0.488547	0.0020749	-0.190987	0.578177	-0.307068	0.304668
AT1G08260	-0.233608	0.561256	-0.284223	0.049953	0.0155537	0.966115
AT1G08270	0.195539	0.664093	0.0312519	0.961415	0.059425	0.922314
AT1G08280	0.00271158	NA	0.347497	0.0805139	-0.052436	0.88026
AT1G08290	NA	NA	NA	NA	-0.00155921	NA
AT1G08300	0.2034	0.509774	0.396727	0.154252	0.0462841	0.941211
AT1G08310	0.429665	0.225916	0.199788	0.705583	0.0718171	0.914328
AT1G08315	-0.186328	0.385025	0.362384	0.073438	0.134993	0.683006
AT1G08320	-0.528907	5.65187e-05	-0.0694627	0.771558	0.255277	0.315409
AT1G08340	0.547857	0.083019	0.844755	0.00640906	0.466424	0.177811
AT1G08350	-0.0967341	0.854624	-0.117375	0.607486	-0.113429	0.655902
AT1G08360	-0.239641	0.00643431	-0.104905	0.200681	0.0881453	0.714653
AT1G08370	0.141651	0.355537	0.0632316	0.656425	0.0347177	0.897062
AT1G08380	-0.223872	0.596387	0.918162	8.41944e-12	0.0480802	0.916813
AT1G08390	-0.171495	0.72129	0.120498	0.80173	0.00446057	0.995607
AT1G08400	-0.259605	0.268651	0.142372	0.674657	0.28369	0.389113
AT1G08410	0.138473	0.283965	0.322353	0.011226	0.310135	0.0656511
AT1G08420	0.104297	0.464353	0.11872	0.377966	0.0185302	0.949564
AT1G08430	-0.0693844	NA	0.0137732	NA	NA	NA
AT1G08440	NA	NA	0.0137732	NA	NA	NA
AT1G08450	0.00948876	0.978051	-0.15755	0.273783	0.0773843	0.737062
AT1G08460	0.108107	0.503935	-0.307349	0.0543854	0.260994	0.160824
AT1G08465	-0.120965	0.717921	-0.106519	0.694279	0.0444793	0.924118
AT1G08470	-0.400324	0.285664	0.0370762	0.890821	-0.0292618	0.936876
AT1G08480	0.00618343	0.983124	-0.144895	0.178999	-0.136448	0.401783
AT1G08490	0.203616	0.246882	-0.0399191	0.831482	-0.00854882	0.977177
AT1G08500	-0.30167	NA	-0.0713592	0.673178	0.111501	0.645752
AT1G08510	-0.208247	0.177797	0.210724	0.104863	-0.026518	0.918917
AT1G08520	-0.221519	0.192832	-0.260846	0.00168972	-0.136949	0.311095
AT1G08530	0.349224	0.252762	-0.359037	0.0517961	-0.0356099	0.936852
AT1G08540	0.0264812	0.947006	-0.304668	0.00149022	-0.187278	0.147006
AT1G08550	0.261936	0.13885	0.0667104	0.734282	0.337806	0.0997634
AT1G08560	0.208135	NA	-0.442629	0.0125571	0.0855799	0.821792
AT1G08570	0.450639	4.70248e-11	-0.583478	0.000360432	0.37494	0.0407209
AT1G08580	0.156425	0.507205	0.286067	0.0391391	0.12078	0.697801
AT1G08590	0.127185	0.802114	0.685583	9.56295e-08	-0.0518565	0.836138
AT1G08600	0.133382	0.277261	0.0460516	0.782517	0.240664	0.13233
AT1G08610	-0.259739	0.185423	-0.210531	0.335153	0.172188	0.586923
AT1G08620	0.0603132	0.731581	-0.056207	0.710721	0.076687	0.734131
AT1G08630	0.412744	0.181078	-0.539265	0.0963721	0.153158	0.792548
AT1G08640	-0.0317169	0.905955	-0.0923909	0.537344	-0.306171	0.0336739
AT1G08645	-0.10605	NA	-0.205197	0.604448	0.127274	NA
AT1G08650	-0.432025	0.000624698	0.125499	0.62424	0.39931	0.00498203
AT1G08660	-0.519532	0.0388608	-0.0975833	0.483505	0.118178	0.534939
AT1G08670	NA	NA	0.050539	NA	0.124056	NA
AT1G08680	0.133846	0.294522	-0.0626209	0.686318	0.0223141	0.920097
AT1G08695	0.00550742	NA	NA	NA	NA	NA
AT1G08700	0.0842294	0.629512	0.205681	0.146828	0.12348	0.603094
AT1G08710	-0.0544715	0.846257	0.0756744	0.812584	0.129939	0.716429
AT1G08720	-0.165627	0.357261	-0.19341	0.346056	0.235616	0.265623
AT1G08730	0.224294	NA	0.0135104	0.982809	0.0294756	0.969197
AT1G08750	0.0607841	0.869977	0.00902369	0.974238	0.0542297	0.870591
AT1G08760	0.0377609	0.882002	0.0568478	0.801695	0.0333349	0.920396
AT1G08770	0.0278043	0.931626	0.144049	0.521601	0.0673227	0.848238
AT1G08780	0.320166	0.144354	-0.0827333	0.698726	0.0649497	0.839655
AT1G08790	NA	NA	NA	NA	NA	NA
AT1G08800	-0.113056	0.621296	0.312512	0.0377119	-0.0827023	0.74056
AT1G08810	-0.042846	NA	0.0708143	0.888394	0.132085	0.828734
AT1G08820	-0.311796	0.0148797	-0.105899	0.587973	0.0440283	0.870143
AT1G08830	-0.263489	0.152556	0.0414177	0.7516	-0.0961598	0.525018
AT1G08840	-0.217402	0.138909	0.0645987	0.811611	0.272261	0.170441
AT1G08845	0.0704517	0.829887	0.151675	0.656813	0.0401562	0.944704
AT1G08860	-0.0158692	0.979189	0.0535599	0.932207	-0.147592	0.796306
AT1G08880	0.0252067	0.913961	0.162297	0.166581	-0.107514	0.589841
AT1G08890	-0.581821	0.0505754	1.62514	3.75179e-30	0.879855	8.68392e-05
AT1G08900	0.0056378	NA	0.427749	0.308671	0.225313	0.67222
AT1G08910	-0.00607546	0.975841	0.109574	0.339325	0.297074	0.0550876
AT1G08920	0.340902	0.339816	0.922951	5.97806e-07	-0.00828984	0.989887
AT1G08930	-0.487831	0.177752	0.356887	0.0168429	-0.579744	8.68964e-06
AT1G08940	-0.470897	NA	-1.97643	2.3761e-11	-2.36152	1.86425e-21
AT1G08960	-0.0109586	0.985536	0.4407	0.00703681	-0.215625	0.426773
AT1G08970	0.3145	0.0122124	-0.266588	0.0202939	-0.0792429	0.721857
AT1G08980	-0.430071	0.209817	-0.119702	0.557088	0.214088	0.232462
AT1G08985	NA	NA	NA	NA	NA	NA
AT1G08990	NA	NA	1.12575	0.00015995	0.309366	0.497579
AT1G09000	-0.127896	0.761199	0.0219041	0.963711	0.271565	0.438171
AT1G09010	-0.241033	0.0173631	-0.23258	0.0371324	0.0404881	0.860093
AT1G09020	-0.188997	0.287179	0.0749199	0.642488	-0.0492971	0.830069
AT1G09030	NA	NA	NA	NA	NA	NA
AT1G09040	-0.407265	0.289856	-0.0354781	0.940512	0.247605	0.525468
AT1G09050	0.330954	NA	-0.0216284	0.964956	-0.0303499	0.963816
AT1G09060	0.0236649	0.924491	-0.119446	0.477119	0.0672969	0.817358
AT1G09070	0.363462	0.000167871	-0.40506	0.00208101	-0.47186	0.0117548
AT1G09080	NA	NA	-0.011055	0.974387	-0.290562	0.429379
AT1G09090	0.0191092	NA	-0.696268	0.0335609	0.184904	0.739756
AT1G09100	0.0250914	0.920198	-0.302665	0.0137153	-0.00735017	0.983782
AT1G09130	0.187609	0.0839871	-0.124595	0.213133	-0.0929421	0.596016
AT1G09140	0.320248	0.00022115	0.030458	0.881944	-0.130237	0.565561
AT1G09150	0.0388861	0.888824	-0.0739487	0.624623	0.0501263	0.861883
AT1G09155	-0.0484874	0.930241	0.14273	NA	0.119137	NA
AT1G09157	-0.210587	NA	0.0496647	NA	-0.00162887	NA
AT1G09160	-0.588378	0.0730189	0.160288	0.393485	-0.279401	0.0499721
AT1G09170	0.174747	NA	1.59918	1.33359e-07	0.387493	0.292247
AT1G09176	-0.0105947	NA	0.0324035	NA	-0.137534	NA
AT1G09180	-0.0105947	NA	-0.143922	0.796148	-0.195338	0.703572
AT1G09190	0.012798	0.978971	0.217612	0.313031	0.339165	0.223612
AT1G09195	-0.133002	0.789678	-0.151013	0.662502	-0.0797541	0.88026
AT1G09200	-0.18931	0.61392	-0.244088	0.0396657	-0.210804	0.0738711
AT1G09210	-0.796126	0.000152963	-0.149634	0.0660764	0.101008	0.562084
AT1G09220	0.135104	0.78951	0.504327	0.0947598	0.336349	0.439626
AT1G09230	0.00702908	0.980522	-0.00374928	0.988719	0.0998641	0.718694
AT1G09240	-0.0105947	NA	0.949386	0.000116273	-0.116836	0.776869
AT1G09245	NA	NA	NA	NA	NA	NA
AT1G09250	-0.378947	0.0120595	0.295392	0.156473	0.0924879	0.74981
AT1G09260	-0.0505733	NA	NA	NA	NA	NA
AT1G09270	-0.065738	0.726911	-0.109422	0.400796	-0.0721909	0.688245
AT1G09280	-0.341536	0.00957583	0.0970045	0.559203	0.412731	0.0390765
AT1G09290	0.19714	0.285105	0.27814	0.0839221	0.19688	0.416841
AT1G09300	-0.155474	0.557413	0.0565881	0.800593	0.381464	0.0981444
AT1G09310	0.210537	0.643546	0.831649	0.0141754	0.00125131	0.998521
AT1G09320	-0.0548607	0.821817	0.298931	0.198135	0.0670501	0.88026
AT1G09330	-0.0884648	0.801564	0.0609935	0.720646	-0.042346	0.884505
AT1G09340	-0.24516	0.566319	0.36049	0.00365384	0.0269144	0.943821
AT1G09350	NA	NA	0.0330232	NA	0.215479	0.596413
AT1G09360	NA	NA	NA	NA	NA	NA
AT1G09370	NA	NA	-0.0199665	NA	-0.0145568	NA
AT1G09380	-0.309648	0.424203	-0.169582	0.493321	-0.13739	0.533146
AT1G09390	-0.869017	0.00429064	-0.156369	0.368639	-0.0381585	0.87354
AT1G09400	-0.0155164	NA	0.142797	0.629962	-0.0267288	NA
AT1G09410	-0.0857181	NA	0.13637	0.795263	-0.029575	0.969395
AT1G09415	-0.506743	0.158178	-0.0389525	0.914832	-0.338742	0.259319
AT1G09420	0.0334773	0.891536	-0.39775	0.00119725	-0.13679	0.503658
AT1G09430	0.26067	0.0108484	-0.355626	0.000768314	-0.051726	0.820324
AT1G09440	NA	NA	-0.425477	0.272108	-0.0385571	0.954693
AT1G09450	-0.385742	0.268433	0.195977	0.547845	0.375721	0.176618
AT1G09460	-0.446267	0.22803	0.320646	0.104616	-0.23559	0.184638
AT1G09470	-0.329415	NA	0.302937	0.41098	0.358464	0.317983
AT1G09480	0.0502467	0.929818	0.201266	0.653488	0.196589	0.718444
AT1G09483	NA	NA	NA	NA	NA	NA
AT1G09490	-0.226366	0.558468	0.000879105	0.997406	-0.0137573	0.977385
AT1G09500	0.836771	4.52128e-07	-0.109246	0.85142	0.164999	0.769375
AT1G09510	-0.0553798	NA	-0.00528049	NA	0.0114502	NA
AT1G09520	-0.0294296	0.884668	0.183995	0.357927	0.10562	0.735189
AT1G09530	-0.488036	0.00176899	0.272112	0.0725265	-0.204465	0.252829
AT1G09540	NA	NA	1.09882	0.000615665	0.746424	0.00797108
AT1G09550	NA	NA	NA	NA	NA	NA
AT1G09560	0.140334	0.429498	0.123695	0.653597	-0.208796	0.215295
AT1G09570	-0.455992	3.67385e-10	0.0311591	0.797181	-0.0512503	0.775864
AT1G09575	-0.0302011	NA	0.327534	0.417997	-0.141853	0.782896
AT1G09580	-0.124931	0.803507	-0.114684	0.543736	-0.0810489	0.780808
AT1G09590	-0.250088	0.0375832	-0.104725	0.303075	0.0826028	0.742545
AT1G09600	0.172772	0.723368	-0.0756743	0.880146	0.00559102	0.994496
AT1G09610	-5.5921e-05	NA	0.0237213	NA	-0.0629207	0.915754
AT1G09620	-0.183588	0.0191253	-0.0841086	0.463916	0.0899031	0.557512
AT1G09625	NA	NA	NA	NA	NA	NA
AT1G09630	-0.504143	0.149748	-0.253788	0.0488183	-0.20514	0.13233
AT1G09640	-0.328871	3.9759e-05	-0.0756905	0.535387	0.083535	0.566067
AT1G09645	0.125661	0.617485	0.108743	0.698883	-0.157968	0.568188
AT1G09650	0.357451	0.37205	0.381255	0.367364	0.269729	0.579199
AT1G09660	-0.549655	0.003251	0.340467	9.66856e-05	0.174909	0.255972
AT1G09665	NA	NA	NA	NA	NA	NA
AT1G09680	-0.0974096	0.770684	0.00718671	0.988401	0.195798	0.680649
AT1G09690	-0.372621	0.000251285	-0.0892472	0.317482	0.0962359	0.658414
AT1G09700	-0.147013	0.561256	-0.0848675	0.688436	0.280742	0.164453
AT1G09710	-0.150785	0.643517	-0.135495	0.673291	0.0313536	0.959821
AT1G09720	0.021788	NA	NA	NA	NA	NA
AT1G09730	-0.123007	0.387	-0.020725	0.927675	0.129026	0.478513
AT1G09740	-0.0842662	0.807021	0.0043702	0.992259	0.00644377	0.991811
AT1G09750	-1.26396	3.53726e-06	0.141472	0.350759	0.289163	0.171324
AT1G09760	0.0697601	0.705227	-0.0472112	0.734071	-0.00880529	0.978256
AT1G09770	-0.0603151	0.615485	-0.112308	0.297771	0.281587	0.0639491
AT1G09780	-0.101895	0.844477	-0.199044	0.0121436	-0.190229	0.0998452
AT1G09790	NA	NA	-0.0284022	NA	NA	NA
AT1G09794	0.00927657	0.985644	-0.0136976	0.982488	0.0948962	0.884149
AT1G09795	0.196618	0.0739245	0.0483265	0.794552	0.225263	0.119593
AT1G09800	0.0288616	0.945944	0.441744	0.0146321	0.154036	0.646401
AT1G09810	0.0732668	0.674603	0.367733	0.0140515	0.0880783	0.83632
AT1G09812	-0.0105947	NA	0.260067	0.535202	-0.206306	0.655501
AT1G09815	0.0357154	0.857534	0.190723	0.208482	0.10405	0.703619
AT1G09820	-0.251213	0.461601	0.0968509	0.761572	0.203385	0.547352
AT1G09830	-0.268223	0.289174	0.0193041	0.940708	-0.0743402	0.780808
AT1G09840	0.0598916	0.864932	0.0590306	0.769951	0.0400928	0.902835
AT1G09850	-0.0305081	NA	-0.321061	0.0288372	-0.378877	0.00498203
AT1G09860	NA	NA	0.181597	NA	0.0114502	NA
AT1G09870	-0.147163	0.52516	-0.234421	0.10984	0.108803	0.63882
AT1G09880	0.0191092	NA	-0.877227	0.00346861	-0.416463	0.265477
AT1G09890	NA	NA	0.31285	0.368146	0.494947	0.164341
AT1G09900	-0.150655	0.605797	-0.043884	0.852178	-0.214786	0.405646
AT1G09910	-0.0420032	0.83954	-0.173527	0.479896	0.268284	0.247348
AT1G09920	0.126627	0.551052	-0.123175	0.5038	0.0132211	0.972746
AT1G09930	NA	NA	-0.0199665	NA	0.0131872	NA
AT1G09932	NA	NA	0.565463	0.124783	0.0398396	0.956588
AT1G09935	NA	NA	0.0137732	NA	NA	NA
AT1G09940	0.0861117	0.650649	-0.196227	0.19861	0.0276264	0.938524
AT1G09950	-0.343039	0.121989	-0.00131247	0.997968	0.0533285	0.941211
AT1G09960	-0.583582	0.000471879	-0.0991871	0.495316	0.00875385	0.979928
AT1G09970	0.0431894	0.691929	-0.196707	0.156002	-0.235995	0.221525
AT1G09980	-0.00757811	0.982151	0.224486	0.0954597	-0.00520954	0.987962
AT1G09995	0.296802	NA	-0.127445	0.769462	-0.358557	0.283602
AT1G10000	-0.157939	0.672723	0.258213	0.232389	-0.00291358	0.995607
AT1G10010	NA	NA	-0.0983197	0.795281	-0.00625101	NA
AT1G10020	-0.0534223	NA	0.155448	0.548304	-0.0956481	0.75028
AT1G10030	-0.289144	0.499505	0.0489731	0.837914	-0.0396816	0.908242
AT1G10040	-0.262484	0.538131	0.339112	0.136004	-0.14464	0.694618
AT1G10050	-0.11948	0.782016	0.105014	0.749072	-0.106993	0.736364
AT1G10060	0.00565529	NA	1.62017	1.05006e-15	0.566408	0.0688447
AT1G10070	0.384615	0.00141082	0.48937	0.182909	0.293918	0.4815
AT1G10090	-0.0397808	0.896341	0.220025	0.179824	0.364345	0.0217033
AT1G10095	-0.263434	0.272237	0.11502	0.762386	0.263982	0.43755
AT1G10100	NA	NA	NA	NA	NA	NA
AT1G10110	0.13008	0.78065	0.0822978	0.87885	-0.0266972	NA
AT1G10120	-0.0664701	0.896341	0.190403	0.463532	-0.397432	0.0132855
AT1G10130	-0.572408	0.00186493	-0.0783344	0.575828	-0.0800666	0.690053
AT1G10140	0.312905	0.217744	0.310903	0.291469	0.75912	0.000466093
AT1G10150	0.139848	0.782016	0.158788	0.521327	-0.0163272	0.973984
AT1G10155	0.0388342	NA	0.0183753	NA	0.0763486	NA
AT1G10170	0.100078	0.271905	0.0247335	0.895478	0.0764595	0.714393
AT1G10180	-0.438059	0.00439736	0.106543	0.450443	0.0953105	0.65806
AT1G10190	NA	NA	NA	NA	NA	NA
AT1G10200	-0.627997	0.0551393	0.113537	0.450612	0.275655	0.0911415
AT1G10210	-0.265714	0.368227	-0.247554	0.459206	0.210907	0.602179
AT1G10220	NA	NA	0.0585469	NA	0.0378345	NA
AT1G10225	NA	NA	-0.114153	0.822785	-0.137126	0.776546
AT1G10230	-0.197408	0.619593	0.259697	0.301346	-0.0363697	0.947318
AT1G10240	-0.226632	0.378539	-0.0947736	0.718445	-0.0126769	0.977622
AT1G10250	NA	NA	NA	NA	NA	NA
AT1G10270	0.157079	0.270228	0.517081	1.6221e-05	0.357568	0.0773144
AT1G10280	-0.428787	0.203194	-0.113295	0.717381	-0.00656797	0.990056
AT1G10290	-0.375053	0.000801322	-0.0413383	0.761781	0.0595617	0.737419
AT1G10300	-0.119039	0.802114	0.18141	0.733848	-0.0280034	0.969892
AT1G10310	0.253824	0.0153561	-0.0157793	0.94912	-0.12559	0.63961
AT1G10320	0.323702	0.024023	0.0516436	0.853822	0.0861788	0.811217
AT1G10330	-0.329159	0.388911	0.030446	0.960392	-0.208413	0.688843
AT1G10340	0.0191092	NA	0.0539561	0.891815	-0.17024	0.741246
AT1G10350	0.00115142	0.998657	-0.120672	0.690998	0.0432865	0.918693
AT1G10360	-0.036527	NA	0.269062	0.548086	0.222029	0.647979
AT1G10370	0.612999	0.0171107	-0.96303	5.69059e-06	-1.36649	2.82898e-41
AT1G10380	NA	NA	-0.793109	0.00517432	-0.63535	0.00244696
AT1G10385	-0.0105947	NA	0.234016	0.513073	0.0715094	0.918107
AT1G10390	-0.154207	0.180164	-0.100061	0.383607	0.0194424	0.938106
AT1G10395	NA	NA	NA	NA	NA	NA
AT1G10400	0.0278629	NA	0.259446	0.58689	0.0461478	0.904999
AT1G10410	0.182708	0.336205	0.353458	0.00550685	0.155901	0.541144
AT1G10417	0.165315	NA	0.590883	0.0936031	0.217961	0.68664
AT1G10430	-0.444598	0.0309356	-0.0275725	0.906055	-0.0624264	0.837958
AT1G10450	-0.173685	0.328365	-0.141537	0.518886	0.0700747	0.82409
AT1G10455	NA	NA	NA	NA	NA	NA
AT1G10460	NA	NA	0.144336	0.795281	-0.00660488	0.99357
AT1G10470	-1.30127	1.80281e-06	0.239951	0.158477	-0.394196	0.161693
AT1G10480	-0.0105947	NA	-0.0276029	NA	-0.0919266	NA
AT1G10490	-0.365328	0.00914999	0.380439	6.48418e-06	0.375713	0.0115361
AT1G10500	0.26634	0.0387692	-0.112229	0.501655	-0.238694	0.0826434
AT1G10510	-0.124643	0.511328	-0.217719	0.0227215	-0.150626	0.337542
AT1G10520	0.108145	0.810383	-0.0164987	0.976123	0.185889	0.728592
AT1G10522	-0.263151	0.249713	-0.154048	0.108972	-0.160831	0.372551
AT1G10530	-0.620267	0.0624	-0.727374	0.0213288	0.315279	0.480755
AT1G10540	-0.0105947	NA	-0.0171781	0.974186	-0.352899	0.359914
AT1G10550	0.0385395	NA	0.478342	0.237754	0.419647	0.10482
AT1G10560	NA	NA	0.443227	0.227209	-0.203248	0.685941
AT1G10570	-0.413153	0.05666	0.0291882	0.931155	0.0221807	0.96082
AT1G10580	0.112999	0.378539	0.0682567	0.668956	0.086042	0.651986
AT1G10585	NA	NA	NA	NA	NA	NA
AT1G10586	NA	NA	NA	NA	NA	NA
AT1G10588	NA	NA	NA	NA	-0.0262824	NA
AT1G10590	0.107411	0.464611	0.0138388	0.932844	-0.0113476	0.9664
AT1G10600	0.0584928	0.841614	0.0670357	0.823506	0.398062	0.0508443
AT1G10610	-0.291224	0.251671	-0.165343	0.557512	0.298455	0.342678
AT1G10620	0.147657	0.753324	-0.0199665	NA	0.0244536	NA
AT1G10630	-0.433468	0.217091	-0.0348408	0.823506	-0.146682	0.285189
AT1G10640	NA	NA	0.395107	0.354124	0.509433	0.172396
AT1G10650	0.113234	0.809344	-0.107163	0.749072	-0.00457362	0.99135
AT1G10657	-0.0254466	NA	0.612634	0.104131	0.291516	0.537045
AT1G10660	-0.410646	0.00597116	0.0276276	0.888537	0.0975897	0.703222
AT1G10670	-0.495258	0.0774827	-0.140476	0.137636	-0.123827	0.371189
AT1G10680	0.014335	NA	-0.00649592	NA	0.0250368	NA
AT1G10690	0.572816	0.0082302	0.653272	0.0511983	0.0567667	0.930832
AT1G10700	-0.0828142	0.818893	-0.127659	0.5062	-0.00565832	0.988052
AT1G10710	0.0408019	NA	0.402451	0.350869	0.373299	0.3777
AT1G10715	NA	NA	NA	NA	NA	NA
AT1G10717	NA	NA	NA	NA	NA	NA
AT1G10720	0.269645	0.363736	0.0861191	0.699309	-0.179625	0.426341
AT1G10730	-0.037826	0.940031	-0.107051	0.789199	-0.0621517	0.907918
AT1G10740	-0.061853	0.910022	-0.3534	0.000439644	-0.125671	0.642244
AT1G10745	NA	NA	NA	NA	NA	NA
AT1G10747	NA	NA	NA	NA	NA	NA
AT1G10750	-0.20982	NA	0.28237	0.239395	0.254057	0.489502
AT1G10760	-0.453847	0.0358889	0.00141378	0.995538	0.780554	1.91475e-09
AT1G10770	0.405126	0.290455	-0.219494	0.671212	-0.0129515	0.985218
AT1G10780	-0.191712	0.688925	0.13812	0.648557	0.350125	0.160824
AT1G10790	NA	NA	-0.00362447	NA	-0.00166128	NA
AT1G10800	0.0191092	NA	0.0715229	NA	0.100828	NA
AT1G10810	NA	NA	-0.215602	0.674566	-0.669402	0.0201941
AT1G10820	-0.034934	0.919368	-0.0211725	0.923609	0.14392	0.569777
AT1G10830	0.318623	0.0681216	-0.0722723	0.751521	-0.0789265	0.848238
AT1G10840	-0.188239	0.0694983	-0.0539628	0.700334	0.116394	0.433067
AT1G10850	-0.485784	0.0960373	0.0642194	0.699689	-0.149182	0.447873
AT1G10865	0.371667	0.0132642	0.164226	0.425866	0.125642	0.672944
AT1G10870	-0.0385854	0.880028	0.0301122	0.885385	-0.115307	0.517362
AT1G10875	NA	NA	NA	NA	NA	NA
AT1G10880	0.0191092	NA	-0.0786224	NA	0.0114502	NA
AT1G10890	0.151779	0.313528	-0.153379	0.233975	0.078032	0.779384
AT1G10900	-0.280185	0.0982125	-0.0735909	0.680607	-0.0830542	0.737824
AT1G10910	-0.0470154	0.822072	-0.059106	0.754125	0.000882601	0.998521
AT1G10920	0.142025	0.747638	-0.319157	0.493098	0.369747	0.365962
AT1G10930	0.0399816	0.882464	-0.0883566	0.59405	-0.0952189	0.613769
AT1G10940	-0.0890094	0.656701	-0.00603921	0.976841	0.0185602	0.952841
AT1G10950	-0.400094	0.00156237	-0.0744861	0.4248	0.0336258	0.851899
AT1G10960	-0.243447	0.523192	-0.573903	1.94531e-07	-0.754355	3.33001e-16
AT1G10970	0.317112	0.294883	-0.451313	0.00539283	-0.755344	1.36233e-05
AT1G10980	NA	NA	NA	NA	NA	NA
AT1G10990	-0.119096	NA	0.212364	0.58021	-0.214028	0.426495
AT1G11000	-0.286122	0.500266	0.29164	0.232054	-0.207825	0.428493
AT1G11020	-0.125413	0.560819	-0.104103	0.71216	0.124304	0.745719
AT1G11040	0.0465681	NA	NA	NA	0.0518824	NA
AT1G11050	0.22603	0.189693	-0.0902192	0.81351	-0.446469	0.0738711
AT1G11060	-0.122951	0.545911	-0.0914156	0.669383	0.125608	0.620391
AT1G11070	0.0191092	NA	NA	NA	0.038578	NA
AT1G11080	-0.0105947	NA	NA	NA	NA	NA
AT1G11090	-0.0981538	0.84756	0.0810037	0.83047	0.0486394	0.927239
AT1G11100	-0.202052	0.37588	0.225166	0.584178	-0.144258	0.797292
AT1G11110	-0.0184473	NA	NA	NA	NA	NA
AT1G11112	NA	NA	-0.0445692	0.94563	-0.45063	0.252734
AT1G11120	-0.457747	NA	-0.38833	0.048064	-0.210546	0.53064
AT1G11125	-0.128076	0.795999	-0.33711	0.150357	-0.0625306	0.913695
AT1G11130	-0.625873	0.0480077	0.122244	0.503393	0.117912	0.643232
AT1G11145	NA	NA	NA	NA	NA	NA
AT1G11160	-0.029999	NA	0.256681	0.530495	0.311277	0.419875
AT1G11170	0.398183	0.00416777	0.539849	0.145771	0.288496	0.532453
AT1G11180	-0.074303	0.75415	-0.0498428	0.880221	-0.0153605	0.973984
AT1G11190	0.136363	0.753324	0.206808	0.520974	0.304223	0.448379
AT1G11200	0.116728	0.745025	0.081262	0.748765	-0.106444	0.728404
AT1G11210	-0.259439	0.544243	0.937127	0.00151502	0.403481	0.227515
AT1G11220	-0.0105947	NA	-0.156766	0.755396	0.112799	0.852779
AT1G11230	NA	NA	NA	NA	NA	NA
AT1G11240	0.143188	0.374833	0.118572	0.416883	0.197187	0.457802
AT1G11250	0.0997527	0.840263	0.0137732	NA	-0.174317	NA
AT1G11260	-0.238136	0.027849	0.310314	0.144025	0.0330506	0.926143
AT1G11270	-0.270017	0.442482	-0.132309	0.720646	0.437634	0.212434
AT1G11280	-0.354884	0.20562	0.110585	0.555747	-0.0804647	0.745014
AT1G11290	-0.301278	0.382868	-0.00663752	0.986059	-0.0504837	0.916615
AT1G11300	-0.448216	0.000100316	-0.229299	0.340474	-0.0137032	0.979674
AT1G11303	-0.164726	0.698299	0.408675	0.319615	-0.15704	0.765853
AT1G11310	-0.236169	0.191263	-0.193664	0.0753244	-0.181869	0.172063
AT1G11320	-0.0744521	0.861961	0.0858677	0.813937	-0.0349079	0.950671
AT1G11330	0.0301767	0.958706	-0.34819	0.142154	-0.383807	0.0944401
AT1G11340	0.232389	0.483396	-0.0189539	0.974565	0.357008	0.389619
AT1G11350	0.0750988	0.788254	-0.233727	0.452176	-0.334736	0.29398
AT1G11360	0.284802	0.00991778	-0.315795	0.0439134	0.0450674	0.890526
AT1G11362	NA	NA	NA	NA	NA	NA
AT1G11370	0.0772172	0.875219	0.230935	0.57807	0.113058	NA
AT1G11380	0.0592248	0.88076	0.184727	0.471797	-0.154502	0.64674
AT1G11390	-0.0887852	0.750747	0.0382554	0.87398	-0.0409213	0.897237
AT1G11400	0.238853	0.0977183	-0.0250369	0.893835	0.180199	0.368208
AT1G11410	0.219365	0.506554	-0.152452	0.625445	0.132321	0.780808
AT1G11420	-0.205762	0.644833	-0.176973	0.657346	0.172199	0.752095
AT1G11430	0.150217	0.194478	-0.393192	2.82653e-10	-0.182874	0.381277
AT1G11440	0.228733	0.550635	-0.470734	0.0294259	-0.310924	0.228351
AT1G11450	-0.088701	NA	-0.0175078	0.967448	0.0596907	0.919312
AT1G11460	0.971786	0.000448399	NA	NA	-0.0145568	NA
AT1G11470	NA	NA	NA	NA	NA	NA
AT1G11475	0.252026	0.133425	0.24843	0.0762142	0.122815	0.718258
AT1G11480	0.00329953	0.985367	-0.209265	0.111848	0.295204	0.00891201
AT1G11490	NA	NA	0.11404	0.83219	0.172444	0.763163
AT1G11500	NA	NA	-0.825897	0.0166736	-0.185519	0.719131
AT1G11510	NA	NA	NA	NA	-0.0145568	NA
AT1G11520	NA	NA	NA	NA	NA	NA
AT1G11530	0.727762	1.16323e-06	1.04859	1.18603e-05	0.920778	0.000339295
AT1G11540	-0.0255496	NA	-0.0212557	0.967674	-0.607559	0.0249557
AT1G11545	0.0558839	NA	0.381614	0.123186	-0.327587	0.0144352
AT1G11560	NA	NA	-0.0631629	NA	0.0838055	NA
AT1G11570	NA	NA	-0.71	0.0333878	-0.412129	0.309732
AT1G11572	-0.142647	NA	-0.627749	0.0872973	-0.205095	0.580043
AT1G11580	-0.637896	0.0571858	-0.329776	0.000107791	-0.035242	0.92613
AT1G11590	NA	NA	NA	NA	NA	NA
AT1G11591	0.0191092	NA	0.0137732	NA	NA	NA
AT1G11593	NA	NA	NA	NA	NA	NA
AT1G11600	-0.0173544	NA	0.688953	0.00109249	-0.315362	0.477649
AT1G11608	NA	NA	0.0137732	NA	-0.00163609	NA
AT1G11610	-1.91344	3.48144e-12	0.189907	0.593224	0.137978	NA
AT1G11620	NA	NA	NA	NA	NA	NA
AT1G11630	0.356276	0.289661	0.194948	0.438349	0.0154448	0.977177
AT1G11650	0.0861519	0.378181	-0.200973	0.0095611	0.0319794	0.882422
AT1G11655	NA	NA	0.461502	0.0769543	0.638334	0.0505988
AT1G11660	0.0440106	0.902066	-0.125207	0.320821	-0.0228376	0.927797
AT1G11670	-0.289757	0.481484	0.0079147	0.971472	-0.457498	0.000585771
AT1G11680	-0.523146	0.000580502	-0.144876	0.166948	0.0614275	0.712689
AT1G11684	NA	NA	NA	NA	NA	NA
AT1G11690	0.0103459	NA	NA	NA	0.0454716	NA
AT1G11700	0.979204	2.15734e-07	-0.0598543	0.921162	-0.29942	0.500318
AT1G11710	0.0201222	0.964134	0.65148	0.0144116	-0.0950487	0.874496
AT1G11720	-0.0632345	0.781001	-0.368115	0.00469231	0.0386666	0.890779
AT1G11730	-0.0830481	NA	0.207169	0.686283	0.00326424	0.996748
AT1G11740	-0.0288332	NA	0.866871	0.00429501	-0.346885	0.374515
AT1G11750	0.142248	0.299715	-0.350249	2.46608e-06	-0.24619	0.0297004
AT1G11755	-0.0368392	0.934092	-0.159208	0.553584	0.10263	0.790833
AT1G11760	-0.0719296	0.807021	-0.118532	0.703824	-0.00302724	0.996177
AT1G11765	0.322879	0.380874	NA	NA	NA	NA
AT1G11770	0.249078	0.569523	0.0306431	NA	0.0368612	NA
AT1G11780	-0.216961	0.443478	0.072242	0.726584	0.0830809	0.774664
AT1G11785	-0.0356756	NA	0.0189078	NA	NA	NA
AT1G11790	0.0242751	0.967386	-0.166736	0.400146	-0.343703	0.0432453
AT1G11800	0.00483332	0.991256	0.166919	0.603551	0.157596	0.699863
AT1G11810	NA	NA	NA	NA	0.0114502	NA
AT1G11820	-0.299927	0.156947	0.504904	8.45568e-05	-0.149674	0.43765
AT1G11840	0.519598	4.18408e-12	-0.343716	0.0047751	-0.0499266	0.803936
AT1G11850	NA	NA	0.683284	0.0362734	0.00336673	0.996748
AT1G11860	0.0977694	0.503326	-0.182708	0.0236547	-0.166612	0.309205
AT1G11870	-0.525036	0.00439736	-0.273452	0.00995455	-0.059266	0.804065
AT1G11880	-0.262588	0.547609	0.0582493	0.889952	-0.0279227	0.966068
AT1G11890	-0.053419	0.863968	0.0527359	0.776695	-0.0759663	0.723928
AT1G11900	0.0828659	0.876567	-0.218986	0.612075	-0.168355	0.751232
AT1G11905	0.249686	0.501648	-0.154685	0.521166	0.0105958	0.983782
AT1G11910	0.242477	0.00022115	-0.46371	1.64056e-07	-0.121676	0.321978
AT1G11915	NA	NA	0.143597	0.791689	0.424348	0.251139
AT1G11920	0.0191092	NA	1.42465	1.96594e-06	0.717562	0.0292377
AT1G11925	NA	NA	NA	NA	NA	NA
AT1G11930	0.265973	0.0440101	-0.306714	0.0316348	-0.118738	0.628145
AT1G11940	-0.019247	0.97342	0.0822772	0.792244	0.0579797	0.900089
AT1G11950	0.0367043	0.878578	0.101331	0.747811	0.0861389	0.815152
AT1G11960	0.167733	0.667917	-0.343177	0.0827901	-0.280695	0.259319
AT1G11970	NA	NA	NA	NA	-0.0294895	NA
AT1G11980	NA	NA	0.0137732	NA	NA	NA
AT1G11990	-0.0489756	0.92714	NA	NA	NA	NA
AT1G12000	-0.457149	0.16814	-0.297777	0.000752433	-0.140876	0.408497
AT1G12010	0.00547582	NA	-0.00608357	NA	0.0983669	NA
AT1G12020	0.0196096	0.943533	0.206533	0.38311	-0.199296	0.516068
AT1G12030	0.252776	0.561874	-0.431155	0.255982	-0.857118	0.00470566
AT1G12040	0.117517	NA	2.3966	6.66228e-17	0.453556	0.231633
AT1G12050	-0.130405	0.540192	-0.0711336	0.71655	-0.0161741	0.966115
AT1G12060	0.437494	0.000777269	-0.00774001	0.988401	-0.177106	0.712219
AT1G12064	-0.33533	0.00363715	-0.235963	0.0920175	-0.249691	0.132745
AT1G12070	-0.0700896	0.884611	-0.125785	0.749072	0.0287042	0.965485
AT1G12080	-0.033611	NA	1.93632	1.23753e-14	-0.428605	0.0122549
AT1G12090	0.251072	0.440131	0.343456	0.24606	0.176405	0.410676
AT1G12100	NA	NA	-0.0289221	0.963676	0.394522	0.334592
AT1G12110	0.372986	0.206459	-0.434828	0.0674188	-0.00214974	0.996589
AT1G12120	-0.109171	0.686598	0.190979	0.0978269	0.394079	0.00411518
AT1G12130	0.559269	1.82226e-08	-1.14097	7.73859e-11	-0.363018	0.222823
AT1G12140	0.24622	0.162085	-0.185295	0.481693	-0.166169	0.558646
AT1G12150	0.120272	NA	1.00034	0.00212143	0.37926	0.3537
AT1G12160	-0.332962	0.416827	-0.379339	0.045824	0.0753498	0.872338
AT1G12170	NA	NA	NA	NA	NA	NA
AT1G12180	NA	NA	NA	NA	NA	NA
AT1G12190	NA	NA	-0.0199665	NA	NA	NA
AT1G12200	-1.21577	5.29874e-08	-0.240778	0.359127	0.25969	0.342306
AT1G12210	0.22647	0.443581	0.0891526	0.824663	0.238729	0.593039
AT1G12211	0.205926	NA	0.0502051	NA	0.0905903	NA
AT1G12220	-0.242767	0.508698	0.10234	0.84198	0.253192	0.590125
AT1G12230	-0.316518	0.103671	-0.0836184	0.507439	-0.0570813	0.785679
AT1G12240	0.101344	0.849191	-0.618282	1.5261e-08	-0.265295	0.0221116
AT1G12244	-0.261991	0.551006	-0.352006	0.125365	-0.139767	0.711585
AT1G12250	-0.0691447	0.89282	-0.604441	2.32811e-05	-0.149255	0.680657
AT1G12260	NA	NA	0.260536	0.592681	-0.236461	0.605243
AT1G12270	0.113524	0.492675	-0.0600067	0.645142	-0.0125124	0.96628
AT1G12280	0.173341	0.667121	0.323972	0.450822	0.150974	0.797024
AT1G12290	0.509365	0.138103	0.508275	0.191113	0.254101	0.612744
AT1G12300	0.10535	0.842352	0.0700913	0.848139	0.112532	0.807802
AT1G12310	-0.0257773	0.902053	-0.125179	0.245347	0.000253702	0.999156
AT1G12320	0.651107	4.93177e-05	-0.0828761	0.887424	0.133004	0.819048
AT1G12330	0.337961	6.14944e-07	0.0215813	0.93632	-0.0642944	0.80587
AT1G12340	0.0300057	NA	0.194576	0.642488	-0.110028	NA
AT1G12350	0.147311	0.572741	-0.128037	0.622269	0.0440411	0.915744
AT1G12360	-0.128094	0.380063	-0.314703	0.00543042	0.030681	0.896006
AT1G12370	0.0734762	0.863968	-0.994571	2.64297e-18	-0.392878	0.0834611
AT1G12380	NA	NA	0.0575301	0.919745	-0.0946221	0.88528
AT1G12390	-0.00529838	0.99047	-0.0591054	0.823854	-0.0213817	0.953398
AT1G12400	0.000653772	0.998657	-0.00309587	0.993116	-0.138724	0.706617
AT1G12410	0.0872486	0.579233	-0.153243	0.168201	-0.0520335	0.825805
AT1G12411	NA	NA	NA	NA	NA	NA
AT1G12420	0.209062	0.654691	0.102265	0.746495	-0.190236	0.580099
AT1G12430	-0.0505221	0.89196	-0.0984575	0.667844	-0.0202623	0.966115
AT1G12440	0.231837	0.00906653	-0.121459	0.42213	-0.0972791	0.636179
AT1G12450	0.0138512	0.982245	0.0714965	0.873039	0.0511623	0.913007
AT1G12460	-0.0248357	0.959886	0.166104	0.607697	-0.301062	0.200533
AT1G12470	0.1817	0.185721	0.00701675	0.975606	-0.0271263	0.924118
AT1G12480	NA	NA	0.0903713	0.834035	0.0416172	NA
AT1G12490	-0.0105947	NA	NA	NA	-0.0145568	NA
AT1G12500	0.181011	0.672923	0.474093	0.0147081	-0.0906364	0.675407
AT1G12520	-0.04035	0.810147	-0.0830394	0.608351	0.133537	0.478513
AT1G12530	-0.0142962	0.975707	-0.122784	0.63801	-0.265882	0.286708
AT1G12540	NA	NA	NA	NA	NA	NA
AT1G12550	-0.277554	0.519913	-0.00543471	0.992664	0.44338	0.243169
AT1G12560	NA	NA	1.39772	1.7525e-06	0.288247	0.543063
AT1G12570	-0.264012	NA	-0.16958	0.724866	0.226556	0.660578
AT1G12580	-0.27484	0.139649	-0.0509317	0.789087	0.104087	0.634962
AT1G12600	0.105603	NA	0.197468	0.700121	-0.252988	0.617402
AT1G12610	-0.0299222	NA	-0.266001	0.327473	-0.0956124	0.836138
AT1G12615	NA	NA	NA	NA	NA	NA
AT1G12620	-0.110464	0.821817	0.316964	0.214064	0.00270779	0.996541
AT1G12630	NA	NA	NA	NA	NA	NA
AT1G12640	0.072385	0.769797	-0.236474	0.066513	-0.0118826	0.973984
AT1G12650	0.129722	0.530944	0.165797	0.324973	0.184406	0.516251
AT1G12660	-0.0105947	NA	NA	NA	NA	NA
AT1G12663	NA	NA	NA	NA	NA	NA
AT1G12665	NA	NA	NA	NA	-0.0145568	NA
AT1G12672	0.0388342	NA	-0.24447	0.524118	0.0520954	0.927239
AT1G12680	0.14276	0.443581	0.0335048	0.906919	0.131697	0.658103
AT1G12700	0.0910058	0.859816	0.517071	0.0893543	-0.0120368	0.987962
AT1G12710	0.229687	0.271407	0.915308	3.34966e-06	0.77796	0.000289685
AT1G12730	-0.548099	0.0768421	0.0529624	0.894116	0.341624	0.293672
AT1G12740	0.0400479	NA	0.873169	1.06712e-05	-0.0859366	0.897237
AT1G12750	0.272042	0.260298	-0.0641681	0.887097	0.0703625	0.886303
AT1G12760	-0.0739735	0.707736	0.130614	0.479102	0.0525307	0.863102
AT1G12770	0.0264388	0.884239	-0.257149	0.00202864	-0.0479273	0.872559
AT1G12775	0.327681	0.284243	-0.202959	0.567628	-0.0348847	0.959821
AT1G12780	-0.41855	0.0017725	0.000268246	0.99825	0.0621262	0.755514
AT1G12790	-0.182825	0.537155	0.251316	0.169813	0.293035	0.172063
AT1G12800	-0.25394	0.354835	-0.336846	0.000358051	-0.223706	0.0670977
AT1G12805	0.117472	NA	-0.496283	0.00519946	0.602031	0.0672503
AT1G12810	0.312599	0.0133328	-0.342111	0.0383515	0.967384	4.66886e-09
AT1G12820	-0.491621	0.00092458	-0.0317849	0.883193	-0.164787	0.395036
AT1G12830	0.29898	0.048751	0.263514	0.0864448	0.00258126	0.996139
AT1G12840	-0.0787155	0.732509	-0.150032	0.105539	-0.145628	0.263067
AT1G12845	-0.424484	0.262529	1.86134	1.36306e-23	1.22577	5.25253e-08
AT1G12850	-0.368384	0.0246082	0.0803636	0.592181	-0.00335139	0.99063
AT1G12855	NA	NA	0.0376937	NA	0.0149232	NA
AT1G12860	-0.233271	0.190568	0.18143	0.248875	0.0831462	0.724995
AT1G12870	NA	NA	NA	NA	NA	NA
AT1G12880	0.0191092	NA	0.367466	0.200091	-0.00798515	0.991432
AT1G12890	0.0400479	NA	0.687837	0.0363752	0.10545	0.872281
AT1G12900	0.019926	0.969565	-0.0507071	0.746526	-0.0309255	0.931387
AT1G12910	-0.102431	0.574871	-0.0979638	0.603113	0.269933	0.0749209
AT1G12920	-0.335497	0.00112378	-0.00498794	0.976054	0.188543	0.0844039
AT1G12930	-0.4981	0.00806112	-0.0567867	0.773407	0.0525719	0.84642
AT1G12940	0.471436	0.0335015	NA	NA	-0.0404288	NA
AT1G12950	0.0191092	NA	1.16839	9.53838e-07	0.110306	0.779361
AT1G12960	NA	NA	NA	NA	NA	NA
AT1G12970	0.288145	0.0040194	-0.0177318	0.951764	-0.0174657	0.9664
AT1G12980	0.0191092	NA	-0.0769265	0.899446	-0.274398	0.551431
AT1G12990	-0.434475	0.249251	0.460865	0.0995977	-0.124517	0.718694
AT1G13000	-0.344256	0.274746	0.105975	0.644215	-0.0965333	0.717971
AT1G13020	-0.0691423	0.791112	-0.193461	0.132721	0.0692427	0.769153
AT1G13030	0.130811	0.719258	0.0781687	0.709448	0.22528	0.446235
AT1G13040	-0.0662533	0.873386	0.419848	0.0566002	0.201429	0.642911
AT1G13050	0.0444192	0.885415	0.265184	0.214159	0.279531	0.405656
AT1G13060	-0.0417168	0.798416	-0.258166	0.000378828	-0.126301	0.370365
AT1G13080	-0.0445773	0.925368	-0.420337	0.00100713	-0.398347	0.000502919
AT1G13090	0.248865	0.0316167	-0.0610761	0.837954	-0.0398293	0.918693
AT1G13100	NA	NA	0.185798	0.727701	-0.242113	0.558919
AT1G13110	0.0823239	NA	0.990548	0.000698476	-0.536462	0.00168944
AT1G13120	0.186446	0.27024	0.188407	0.176256	0.0773165	0.776131
AT1G13130	NA	NA	0.0137732	NA	0.420251	0.107728
AT1G13140	NA	NA	NA	NA	NA	NA
AT1G13143	-0.192795	NA	-0.208928	0.687594	0.0267721	0.959821
AT1G13150	NA	NA	-0.0199665	NA	NA	NA
AT1G13160	-0.273129	0.0432433	0.105858	0.387015	0.0696283	0.785209
AT1G13170	-0.340315	NA	-0.121199	0.431341	0.0489901	0.845346
AT1G13180	-0.140023	0.737565	0.0471681	0.855772	-0.0796891	0.79457
AT1G13190	-0.0142797	0.940569	0.00173587	0.993911	0.0402812	0.8917
AT1G13195	0.242143	0.241082	-0.198326	0.61499	-0.0857146	0.88026
AT1G13200	NA	NA	NA	NA	0.10968	NA
AT1G13210	-0.726125	0.0199979	0.270083	0.0898146	-0.334951	0.0398903
AT1G13220	0.428583	0.00393628	-0.0263513	0.90437	0.00450353	0.991432
AT1G13230	-0.0105947	NA	-0.143301	0.776166	0.10848	0.866987
AT1G13245	-0.221857	0.552616	-0.0799597	0.860249	0.0710868	0.904052
AT1G13250	-0.0010108	NA	0.647362	0.00857987	-0.109997	0.735189
AT1G13260	0.0053587	NA	0.923848	0.00151059	0.168836	0.725501
AT1G13270	-0.312073	0.31357	-0.367056	4.48043e-05	-0.310227	0.0227756
AT1G13280	-0.905264	0.00121952	-0.210871	0.1711	0.0206533	0.942172
AT1G13290	NA	NA	NA	NA	NA	NA
AT1G13300	NA	NA	NA	NA	0.0390328	NA
AT1G13310	0.365004	0.342656	0.0137732	NA	NA	NA
AT1G13320	-0.203398	0.161211	-0.166867	0.074242	-0.0685646	0.703272
AT1G13330	0.429751	0.257319	-0.0696547	0.895729	-0.00137734	0.998748
AT1G13340	-0.236631	0.103049	0.254214	0.43558	-0.121084	0.805365
AT1G13350	-0.0679509	0.720449	0.159916	0.475787	0.143941	0.50116
AT1G13360	0.263619	0.00270561	-0.274392	0.278135	0.224929	0.417664
AT1G13370	0.0823032	NA	0.139872	0.680176	-0.0553268	NA
AT1G13380	-0.859312	5.10821e-06	0.272821	0.0355117	0.172044	0.307133
AT1G13390	0.174549	0.163906	0.324819	0.0465754	0.223262	0.282276
AT1G13400	NA	NA	-0.0827984	NA	-0.102659	NA
AT1G13410	0.0851082	0.842218	0.159596	0.631153	0.0590143	0.922333
AT1G13420	NA	NA	0.896957	0.00178312	0.059966	0.911861
AT1G13430	NA	NA	1.36034	9.41605e-06	0.60089	0.0703063
AT1G13440	-0.256766	0.00185735	-0.248188	0.000849061	-0.11371	0.354666
AT1G13450	0.207481	0.127114	0.00626656	0.985583	0.279396	0.149626
AT1G13460	0.372693	0.023758	0.193825	0.365705	-0.186605	0.452477
AT1G13470	-0.0105947	NA	-0.0199665	NA	NA	NA
AT1G13480	NA	NA	0.231513	0.593852	-1.19057	2.49414e-06
AT1G13485	NA	NA	NA	NA	NA	NA
AT1G13490	NA	NA	0.0137732	NA	-0.0718234	NA
AT1G13500	NA	NA	0.240243	0.356757	-0.0706537	0.91215
AT1G13510	-0.0105947	NA	0.403582	0.336662	-0.459856	0.195948
AT1G13520	-0.242799	NA	-0.0477197	0.932207	-0.861861	0.00275275
AT1G13530	-0.853379	0.00622454	0.0391075	0.950763	-0.117476	0.840293
AT1G13540	0.184726	NA	0.382479	0.257958	-0.185185	0.735189
AT1G13550	0.0691466	NA	-0.0226527	0.954346	-0.504114	0.180015
AT1G13560	-0.269613	0.0562352	0.0633343	0.698419	0.0164957	0.951977
AT1G13570	0.0221715	0.955382	-0.162315	0.417743	0.244364	0.230171
AT1G13580	0.0662545	0.895475	0.293597	0.213748	0.0306688	0.94603
AT1G13590	-0.131931	0.556883	-0.178857	0.319325	0.328388	0.0609837
AT1G13600	0.0191092	NA	-0.0571433	0.887424	0.0885043	NA
AT1G13605	NA	NA	NA	NA	NA	NA
AT1G13607	NA	NA	NA	NA	0.0114502	NA
AT1G13608	NA	NA	0.0324065	NA	-0.0145568	NA
AT1G13609	NA	NA	-0.0867556	0.862324	-0.0560275	NA
AT1G13610	NA	NA	-0.123434	0.83066	0.060753	0.930977
AT1G13620	NA	NA	0.254976	0.59557	0.0479728	0.945533
AT1G13630	0.07112	0.876251	0.21517	0.521754	0.0811521	0.884505
AT1G13635	NA	NA	NA	NA	-0.0248215	NA
AT1G13640	-0.0714476	0.500185	-0.397102	0.00438544	0.0494705	0.83609
AT1G13650	NA	NA	0.101592	0.73161	-0.228976	NA
AT1G13670	0.0191092	NA	0.943167	1.32607e-05	0.207332	0.587542
AT1G13680	NA	NA	NA	NA	0.0114502	NA
AT1G13690	0.0584659	0.819455	-0.0705665	0.769824	0.0890373	0.774664
AT1G13700	0.205308	0.656577	0.391524	0.366084	0.377934	0.367175
AT1G13710	-0.136393	0.761038	-0.016575	0.972397	-0.0147483	0.982259
AT1G13730	-0.325344	0.0993222	-0.0349638	0.847735	0.136772	0.52008
AT1G13740	0.221253	0.112092	-0.811725	0.00140702	-0.0882235	0.870057
AT1G13750	-0.0416937	NA	-0.105922	0.672156	0.0842763	0.776546
AT1G13755	NA	NA	NA	NA	NA	NA
AT1G13760	NA	NA	-0.0368363	NA	-0.0145568	NA
AT1G13770	-0.407805	0.166549	-0.00109577	0.997038	-0.057009	0.887
AT1G13780	0.274169	0.206915	-0.209737	0.4515	0.00201819	0.997624
AT1G13790	0.21704	NA	0.103579	0.826949	-0.162012	0.748812
AT1G13800	-0.0162488	0.977403	0.201737	0.593224	0.226857	0.629407
AT1G13805	NA	NA	NA	NA	NA	NA
AT1G13810	0.306883	0.201251	0.287294	0.283683	0.0807073	0.875733
AT1G13820	0.168006	0.420591	-0.262267	0.254104	-0.22007	0.542528
AT1G13825	NA	NA	NA	NA	0.0114502	NA
AT1G13830	-0.145594	NA	0.386908	0.365514	0.0819989	0.899601
AT1G13860	0.0441349	0.93271	-0.0796615	0.769023	0.0301187	0.942694
AT1G13870	-0.0175221	0.95391	0.0870201	0.698419	-0.00213557	0.996191
AT1G13880	0.303218	0.0531684	-0.0552313	0.804994	-0.0549634	0.860093
AT1G13890	-0.0866018	0.863275	NA	NA	NA	NA
AT1G13900	-0.0544577	0.890757	-0.0159172	0.96144	0.0738239	0.835205
AT1G13910	0.114615	0.825296	0.0923582	0.840643	0.139781	0.789703
AT1G13920	0.164008	NA	-1.2761	1.7273e-08	-0.830673	0.00310269
AT1G13930	0.433191	0.246925	1.97803	1.81555e-78	0.725351	0.0266056
AT1G13940	-0.256952	0.283965	0.102041	0.593276	0.038299	0.911457
AT1G13950	-0.0158085	NA	-0.0528012	0.890597	-0.0579562	0.893674
AT1G13960	0.380727	1.56504e-06	-0.00381507	0.989526	0.308203	0.0422681
AT1G13970	0.390582	0.285105	-0.0550264	0.899446	0.147357	0.769219
AT1G13980	-0.467461	0.00617285	-0.180935	0.0732169	0.00811537	0.977587
AT1G13990	0.267638	0.0129834	0.0190002	0.966892	0.146407	0.717003
AT1G14000	0.291519	0.0414432	0.0475616	0.828304	-0.220345	0.162168
AT1G14010	-0.0426044	0.921432	-0.076301	0.640547	-0.0830816	0.713112
AT1G14020	0.229321	0.48704	0.11047	0.600669	-0.048174	0.870422
AT1G14030	-0.943247	0.00174388	-0.337728	0.0014343	-0.214942	0.121579
AT1G14040	-0.338719	0.381644	0.301263	0.218301	-0.00274576	0.996177
AT1G14048	0.0606106	NA	NA	NA	NA	NA
AT1G14060	0.309596	0.0381696	0.484146	0.000192511	0.380459	0.0708747
AT1G14080	0.0191092	NA	0.504986	0.0981554	-0.361422	0.0536522
AT1G14100	NA	NA	0.181608	NA	0.120677	NA
AT1G14110	NA	NA	NA	NA	NA	NA
AT1G14120	0.00577933	NA	0.306734	0.165469	-0.397103	0.0800178
AT1G14130	0.289901	0.271509	-0.181213	0.629285	-0.239436	0.523965
AT1G14140	-0.507945	0.122347	0.0264697	0.942002	0.0522843	0.900089
AT1G14150	0.282283	0.418195	-0.182578	0.660176	-0.266776	0.460802
AT1G14160	NA	NA	NA	NA	NA	NA
AT1G14170	0.817983	4.94284e-11	0.685579	2.39644e-05	0.27599	0.291663
AT1G14180	0.0191092	NA	0.0786737	0.819273	-0.185785	0.540115
AT1G14185	NA	NA	0.421828	0.128978	0.169373	0.761529
AT1G14190	NA	NA	-0.083849	0.852252	-0.137641	0.811872
AT1G14200	-0.0385589	0.761611	-0.719042	0.00740538	-0.459071	0.184638
AT1G14205	0.214647	0.619593	-0.19855	0.593783	-0.175545	0.718694
AT1G14210	0.237843	0.582386	-0.159146	0.249669	-0.123383	0.520785
AT1G14220	0.0191092	NA	1.61603	4.43978e-08	0.243415	0.542109
AT1G14230	-0.192569	0.527867	0.230205	0.0822006	0.0542176	0.851899
AT1G14240	-0.0105947	NA	0.515589	0.182975	0.220721	0.611896
AT1G14250	0.0191092	NA	0.0137732	NA	NA	NA
AT1G14260	0.0295909	NA	-0.415973	0.318507	-0.842649	0.00586915
AT1G14270	-0.603743	0.0155074	-0.141109	0.319536	-0.139597	0.402959
AT1G14280	NA	NA	0.351143	0.431279	-0.25443	0.585216
AT1G14290	0.389007	0.243443	-0.0814861	0.726859	0.162642	0.393644
AT1G14300	-0.0711534	0.748208	0.338762	0.00310778	0.392513	0.011647
AT1G14310	-0.0588252	0.911891	-0.144234	0.646064	-0.274788	0.31386
AT1G14315	NA	NA	0.0306431	NA	0.0244536	NA
AT1G14320	-0.289882	0.00019248	-0.159832	0.0307415	0.00452979	0.988085
AT1G14330	-0.325445	0.41231	-0.0334419	0.932844	-0.31267	0.114791
AT1G14340	-0.114427	0.713973	0.0361416	0.935972	0.3581	0.273846
AT1G14345	-0.0499113	0.926885	-0.325159	0.0246277	-0.211621	0.325876
AT1G14350	-0.141732	NA	-0.239728	0.19521	-0.1324	0.716168
AT1G14360	-0.210569	0.607573	0.250645	0.026049	0.0432831	0.887633
AT1G14370	-0.531698	0.128249	0.271784	0.229753	-0.307918	0.221022
AT1G14380	-0.0556398	0.86426	-0.0958015	0.674649	-0.0904406	0.76393
AT1G14390	0.116789	NA	0.418262	0.0643112	0.088483	0.853139
AT1G14400	-0.00630236	0.973335	-0.153612	0.101457	-0.151154	0.186166
AT1G14410	-0.400275	0.012723	-0.355426	0.00118659	-0.306277	0.0518881
AT1G14420	0.332958	0.416632	0.0795506	0.836713	-0.116782	NA
AT1G14430	-0.133454	0.776678	-0.115728	0.771775	-0.63569	0.000255275
AT1G14440	-0.752492	0.0163055	0.393874	0.000332229	-0.126088	0.491497
AT1G14450	0.100927	0.699956	-0.242608	0.00552313	-0.0218657	0.94603
AT1G14453	-0.0105947	NA	0.0323805	NA	-0.0879069	NA
AT1G14455	0.110443	0.833754	0.140057	NA	-0.0459366	NA
AT1G14460	-0.152982	NA	0.0637548	0.819665	-0.0615936	0.854016
AT1G14470	-0.224641	0.556453	0.392333	0.246215	0.423165	0.278302
AT1G14480	-0.106916	0.809748	0.367488	0.242969	0.247125	0.603075
AT1G14490	-0.0281757	0.946566	-0.116057	0.805812	0.00482412	0.995607
AT1G14500	NA	NA	-0.13856	0.778746	-0.0339461	0.963981
AT1G14510	0.102053	0.46051	-0.247253	0.0104957	-0.0671048	0.759238
AT1G14520	0.272193	0.108239	-0.0891789	0.763123	0.617428	0.00751569
AT1G14530	0.152975	0.131773	-0.40685	0.146582	0.036207	0.945502
AT1G14540	-0.0105947	NA	0.046528	0.941429	-0.807974	0.0070052
AT1G14550	NA	NA	0.276987	0.525888	-0.675628	0.031524
AT1G14560	-0.248537	0.384388	0.210239	0.170323	0.00457696	0.990766
AT1G14570	0.0907951	0.514451	0.0261609	0.870105	0.0460491	0.833586
AT1G14580	0.253648	0.0609959	0.0034887	0.988744	0.124816	0.630304
AT1G14590	0.288862	0.299543	-0.139006	0.660227	0.0817495	0.841985
AT1G14600	-0.2497	0.564901	0.0754113	0.881597	-0.226006	0.589841
AT1G14610	-0.257761	0.00869887	0.0538057	0.683141	0.156493	0.287739
AT1G14620	-0.385369	0.0360473	0.197363	0.0912134	0.179318	0.250763
AT1G14630	-0.0182234	NA	0.401319	0.293625	-0.00123007	0.998738
AT1G14640	0.21152	0.590478	-0.285841	0.435538	0.0223668	0.974874
AT1G14642	-0.0147232	NA	0.0198542	NA	-0.0300583	NA
AT1G14650	0.00219615	0.989781	-0.14311	0.130282	0.0981713	0.586434
AT1G14660	0.0291738	0.923809	0.149339	0.627268	-0.121259	0.765853
AT1G14670	-0.814837	9.34272e-11	-0.0424529	0.748705	-0.0681488	0.711762
AT1G14680	0.129533	0.801078	0.49022	0.1832	0.427609	0.286838
AT1G14685	-0.0219108	0.940185	0.231165	0.0676218	0.146664	0.42962
AT1G14686	0.137847	NA	NA	NA	0.0244536	NA
AT1G14687	-0.139348	NA	0.189676	0.689627	0.000429514	0.9993
AT1G14688	-0.0105947	NA	NA	NA	NA	NA
AT1G14690	-0.608889	0.0553381	0.366339	0.0121615	0.397176	0.0249557
AT1G14700	NA	NA	1.52377	3.96853e-08	0.365541	0.392833
AT1G14710	-0.348267	0.0202613	0.115941	0.386931	0.0706827	0.702522
AT1G14720	0.41448	0.00513587	-0.0272253	0.891436	-0.111156	0.63961
AT1G14730	0.0191092	NA	-0.291876	0.462916	0.287866	0.513581
AT1G14740	-0.103499	0.280688	-0.0121008	0.955175	0.169077	0.268208
AT1G14750	-0.0389058	NA	-0.0734777	0.735112	0.0892799	0.805131
AT1G14755	-0.0117468	NA	0.0306431	NA	-0.00152636	NA
AT1G14760	0.201812	0.57671	-0.0796477	0.896143	0.307734	0.475522
AT1G14770	0.228324	0.523907	0.211306	0.445855	0.0649828	0.892198
AT1G14780	-0.0254466	NA	0.330764	0.466691	-0.440806	0.146983
AT1G14790	0.00270826	NA	0.154081	0.766389	0.339016	0.440199
AT1G14800	NA	NA	NA	NA	NA	NA
AT1G14810	-0.377165	0.00508088	-0.135547	0.11996	0.0139706	0.95288
AT1G14820	-0.406544	NA	-0.0618361	0.844372	-0.108801	0.756652
AT1G14830	-0.467619	0.000113255	-0.0171618	0.915454	-0.0293014	0.893681
AT1G14840	-0.288391	0.470743	-0.0806622	0.72041	-0.0198828	0.959823
AT1G14850	-0.404172	0.000140394	0.0599556	0.710264	0.326777	0.0114696
AT1G14860	0.403131	0.282829	-0.164517	0.419698	0.334411	0.0690941
AT1G14870	0.167277	0.683323	0.34534	0.379109	-0.823658	7.06683e-07
AT1G14880	-0.0884326	NA	NA	NA	0.0244536	NA
AT1G14890	-0.471906	0.105618	0.768366	5.60951e-05	0.510007	0.00996057
AT1G14900	-0.869796	2.34023e-06	-0.110841	0.293683	-0.0323158	0.906337
AT1G14910	-0.316994	0.0170562	-0.0256539	0.907319	0.176863	0.2569
AT1G14920	-0.500044	1.38775e-07	0.0275022	0.902042	0.147564	0.50728
AT1G14930	1.08657	6.00877e-12	0.866285	3.71479e-09	0.717434	0.000982487
AT1G14940	1.54874	3.51222e-21	0.757234	1.52057e-05	0.353578	0.32572
AT1G14950	1.08801	1.22154e-13	0.905352	0.000654749	-0.00390569	0.995607
AT1G14960	0.525689	0.000155544	0.803773	0.0143399	0.112227	0.747593
AT1G14970	-0.076979	0.886262	-0.0443816	0.883822	0.329933	0.136873
AT1G14980	0.130145	0.376998	0.035708	0.773407	-0.0480866	0.83632
AT1G14990	0.111351	0.729927	-0.0997801	0.655239	0.0236154	0.957579
AT1G15000	-0.364952	0.320116	0.209283	0.23937	0.303333	0.119081
AT1G15010	1.20086	7.40134e-09	-0.0161607	0.981446	0.147168	0.805365
AT1G15015	NA	NA	NA	NA	NA	NA
AT1G15020	-0.283925	0.0856798	-0.180277	0.123911	0.0539061	0.8705
AT1G15030	0.619623	5.94447e-08	-0.0980506	0.5518	-0.178056	0.308455
AT1G15040	0.0606665	NA	1.2782	1.70392e-05	1.20628	1.44261e-05
AT1G15050	0.623869	0.049609	0.922731	0.00316531	0.574848	0.100629
AT1G15060	0.256788	0.017023	-0.192984	0.38142	0.0414055	0.927239
AT1G15080	-0.0208774	NA	0.135241	0.656127	0.259855	0.423107
AT1G15085	NA	NA	NA	NA	NA	NA
AT1G15100	0.395505	0.00165007	0.00623533	0.987678	0.223232	0.574906
AT1G15110	-0.0265358	0.878508	0.0666967	0.795211	-0.139086	0.5849
AT1G15120	-0.290036	0.0830555	-0.071961	0.667781	-0.016298	0.940437
AT1G15125	-0.36276	0.00401111	1.43588	9.85975e-10	0.859425	0.0023836
AT1G15130	0.213157	0.0144638	-0.0567995	0.738898	0.0518698	0.807151
AT1G15140	0.280046	0.128008	0.0483737	0.772511	-0.0386851	0.88026
AT1G15150	0.0191092	NA	-0.128376	NA	-0.126836	NA
AT1G15160	0.0108278	0.985472	0.249406	0.512055	0.0489577	NA
AT1G15165	0.0313523	0.958042	0.163699	0.721977	-0.0875849	0.885136
AT1G15170	-0.263492	0.0858506	-0.0299864	0.897998	0.0868011	0.702755
AT1G15180	-0.0389394	0.79649	-0.0656313	0.735708	0.148541	0.317195
AT1G15190	0.492192	0.161065	0.328702	0.471917	-0.0570621	0.930278
AT1G15200	0.0836923	0.572783	-0.00955229	0.965843	0.186204	0.396921
AT1G15210	-0.514561	0.151347	-0.130001	0.23718	-0.319104	0.00550054
AT1G15215	-0.043479	0.931626	0.163807	0.563496	-0.119745	0.762337
AT1G15220	-0.186179	0.513398	0.136505	0.645956	0.222667	0.523924
AT1G15230	0.361815	0.000607244	-0.353188	0.0290674	0.0341616	0.936876
AT1G15240	-0.120443	0.407974	-0.130564	0.486913	0.0770993	0.739783
AT1G15250	-0.0552351	0.86426	0.329797	0.0064249	0.325439	0.153932
AT1G15260	-0.377979	0.244573	0.0293342	0.921942	-0.551926	0.000204823
AT1G15270	0.306755	0.0448306	-0.226814	0.0829144	-0.067765	0.737482
AT1G15280	0.250612	0.0100813	0.00663271	0.973954	0.0816012	0.737062
AT1G15290	-0.646537	0.0187124	-0.359378	1.31822e-06	-0.14625	0.578047
AT1G15310	0.479949	0.0743451	-0.0567862	0.915087	0.0743895	0.902835
AT1G15320	-0.117	NA	-0.426894	0.218805	-0.0268407	NA
AT1G15330	0.055481	0.606249	-0.890385	0.00807388	0.258723	0.473177
AT1G15340	0.498602	2.64035e-09	-0.215378	0.0223547	0.0810562	0.772691
AT1G15350	-0.322931	0.0791563	0.106874	0.524879	0.0570498	0.84729
AT1G15360	NA	NA	0.0137732	NA	NA	NA
AT1G15370	0.112241	0.640985	0.0291975	0.898702	-0.0208985	0.943484
AT1G15380	0.0609952	0.89953	0.430114	0.229753	0.372612	0.248916
AT1G15385	-0.0427798	NA	0.322035	0.379392	0.229167	0.639875
AT1G15390	-0.185246	0.488334	0.132632	0.397222	0.222477	0.219722
AT1G15400	0.364358	0.000475934	-0.0918597	0.650967	0.165416	0.427601
AT1G15410	-0.0237477	0.966993	-0.148822	0.367909	-0.324172	0.0494004
AT1G15415	0.379106	0.334806	0.138125	NA	-0.0915339	NA
AT1G15420	-0.187105	0.203093	0.409693	0.000192518	0.262262	0.211273
AT1G15430	0.399052	1.14992e-06	0.0915693	0.780289	-0.0852313	0.822592
AT1G15440	-0.375333	1.17233e-05	0.296432	0.00272698	0.372004	0.0149002
AT1G15460	0.0191092	NA	-0.22952	0.417221	0.152664	NA
AT1G15470	-0.108041	0.818525	-0.234542	0.159228	-0.0440773	0.89173
AT1G15480	0.0251393	0.924491	0.477074	0.00135666	0.522892	0.00194668
AT1G15490	-0.214191	0.56924	-0.0492255	0.834786	-0.206664	0.329794
AT1G15500	-0.814353	1.6943e-31	-0.0381197	0.789209	0.030413	0.908242
AT1G15510	0.0534841	0.874259	0.210123	0.124451	-0.00274917	0.994574
AT1G15520	0.0145571	NA	-0.0527853	0.907218	-0.0774321	NA
AT1G15530	0.255194	0.13173	0.211555	0.396493	-0.052213	0.907216
AT1G15540	NA	NA	0.038196	NA	-0.0687108	NA
AT1G15550	0.119788	NA	0.0672885	0.852236	-0.338885	0.0657948
AT1G15570	-0.0928869	NA	0.148598	0.382155	0.249997	0.121883
AT1G15580	0.0318453	NA	0.360024	0.282134	-0.0246028	0.96885
AT1G15590	NA	NA	NA	NA	NA	NA
AT1G15600	NA	NA	NA	NA	NA	NA
AT1G15610	NA	NA	NA	NA	NA	NA
AT1G15620	NA	NA	-0.0199665	NA	-0.0145568	NA
AT1G15625	NA	NA	-0.1007	NA	-0.483685	0.164993
AT1G15630	NA	NA	-0.168576	0.712286	-0.119887	0.824082
AT1G15640	0.0191092	NA	0.0323789	NA	-0.0148437	0.980666
AT1G15660	-0.384464	0.0123131	-0.107305	0.461104	0.187625	0.364252
AT1G15670	-0.791644	0.00244761	-0.325346	0.0433719	-0.00917319	0.982605
AT1G15680	NA	NA	NA	NA	NA	NA
AT1G15690	-0.0932541	0.480533	0.0655031	0.469189	0.0680421	0.767938
AT1G15700	-0.203157	0.395345	-0.139042	0.673784	-0.0569687	0.911866
AT1G15710	-0.0113924	0.973335	0.0148192	0.963105	0.00865734	0.9815
AT1G15720	0.0690542	0.853733	-0.103277	0.793253	0.0796057	0.886145
AT1G15730	-0.344602	0.125651	-0.297729	0.00399301	-0.206214	0.279362
AT1G15740	0.337338	1.22679e-05	-0.805374	7.72787e-05	0.16072	0.516985
AT1G15750	-0.238152	0.015738	-0.126513	0.139187	-0.0699283	0.67692
AT1G15757	NA	NA	NA	NA	NA	NA
AT1G15760	-0.188662	NA	0.0391973	0.944854	-0.236411	0.642911
AT1G15770	-0.0105947	NA	NA	NA	NA	NA
AT1G15772	0.0121078	NA	0.0306431	NA	-0.00167161	NA
AT1G15780	0.0824908	0.501093	-0.0106845	0.952147	0.0350824	0.884379
AT1G15790	0.197248	0.641261	-0.122699	0.830169	0.104738	0.87139
AT1G15800	0.103811	0.713538	0.367305	0.157023	0.34333	0.247018
AT1G15810	-0.0157106	0.962713	-0.0661276	0.612681	0.0268541	0.918693
AT1G15820	0.215439	0.631848	0.616042	3.21248e-08	-0.103835	0.774571
AT1G15825	-0.669325	0.0381696	0.532561	0.0479324	0.244254	0.526851
AT1G15830	-0.194058	NA	-0.00536794	0.992734	-0.154399	0.773329
AT1G15840	-0.423934	0.261645	-0.0596714	0.922691	-0.0572844	0.933068
AT1G15850	NA	NA	0.0556708	0.878758	-0.110222	NA
AT1G15860	0.219841	0.310359	-0.007503	0.975	-0.171952	0.329534
AT1G15870	0.05854	0.913081	0.682718	0.000609252	0.52043	0.0512954
AT1G15880	0.0104719	0.97343	-0.200091	0.216128	0.117874	0.593627
AT1G15885	-0.321205	0.3664	-0.193461	0.552901	-0.0291846	0.963981
AT1G15890	-0.361018	0.360589	0.129085	0.81181	0.198582	0.710783
AT1G15900	-0.312758	0.452734	-0.173573	0.71671	0.108771	0.866374
AT1G15910	-0.913236	0.00228578	0.0723901	0.739888	0.308031	0.140447
AT1G15920	0.128126	0.518344	0.0458744	0.841811	0.319918	0.0388771
AT1G15930	-0.845407	5.91951e-31	0.00924942	0.955332	0.101329	0.511312
AT1G15940	0.154214	0.17518	0.0438919	0.806079	0.2101	0.360175
AT1G15950	0.0942488	0.463602	0.217189	0.0232285	0.190257	0.300654
AT1G15960	1.27967	1.00738e-07	0.434185	0.221352	-0.306253	0.401126
AT1G15970	-0.0306732	NA	-0.00373396	0.991891	-0.00270681	0.99586
AT1G15980	0.121755	NA	0.423205	0.00645042	0.0670055	0.853139
AT1G15990	-0.0105947	NA	NA	NA	NA	NA
AT1G16000	-0.0189822	0.954037	-0.00596103	0.977338	0.0272334	0.93986
AT1G16010	-0.00412447	0.987028	0.123686	0.504545	-0.160347	0.365039
AT1G16020	0.0921484	0.834357	-0.0672624	0.799896	-0.0324262	0.934213
AT1G16022	-0.0845542	0.849936	-0.492922	0.147313	0.191802	0.731823
AT1G16025	0.0191092	NA	NA	NA	NA	NA
AT1G16030	0.257795	0.000451108	0.347887	0.27481	0.0194447	0.979817
AT1G16040	0.0338086	0.905076	-0.157163	0.41098	-0.119981	0.687342
AT1G16060	-0.083352	NA	0.0828485	0.858672	-0.305316	0.429842
AT1G16070	-0.0505733	NA	-0.156786	0.771581	0.187634	0.732306
AT1G16080	-0.12198	0.710105	0.0874212	0.687818	-0.0818701	0.813609
AT1G16090	-0.0665131	0.868913	-0.0536078	0.921771	0.195191	0.714295
AT1G16110	NA	NA	0.857548	0.0122695	-0.299525	0.505365
AT1G16120	0.0312991	NA	NA	NA	-0.208482	NA
AT1G16130	-0.0997378	NA	0.315891	0.498699	-0.562401	0.0813101
AT1G16150	0.00558946	NA	0.135496	0.724866	-1.06835	0.000247608
AT1G16160	-0.0255496	NA	0.163822	0.706417	-0.635484	0.0648916
AT1G16170	-0.350079	0.378733	0.334312	0.0218185	0.220266	0.334008
AT1G16180	0.224616	0.0187857	-0.0313784	0.830794	0.0448114	0.850222
AT1G16190	0.0302487	0.873771	0.0592329	0.643734	0.0289793	0.915864
AT1G16210	0.481728	7.57388e-07	-0.164868	0.137307	0.0781344	0.776546
AT1G16220	0.0170201	0.97743	0.689056	0.00732775	0.208518	0.654071
AT1G16225	NA	NA	NA	NA	0.0244536	NA
AT1G16230	-0.0105947	NA	0.113235	NA	0.156984	0.736703
AT1G16240	0.270815	0.00434502	-0.0700679	0.715822	0.0635762	0.796401
AT1G16250	-0.0963621	0.764289	0.135158	0.613175	0.0851161	0.83847
AT1G16260	-0.0254466	NA	-0.0801783	0.867252	0.0694243	0.898107
AT1G16270	0.376053	1.51795e-07	0.0597428	0.675928	0.037586	0.86841
AT1G16280	-0.250346	0.139373	0.317964	0.00498496	0.084113	0.765987
AT1G16290	0.0322816	NA	0.0306431	NA	0.0114502	NA
AT1G16300	0.0589836	0.833574	-0.248555	0.0395779	0.0720598	0.769369
AT1G16310	NA	NA	0.0357154	0.946849	0.350434	0.280545
AT1G16320	-0.0799251	0.735856	-0.344852	0.0338083	-0.0341548	0.927239
AT1G16330	-0.546981	0.0473289	0.108231	0.775317	0.138847	0.717703
AT1G16340	-0.488148	0.10979	-0.0875423	0.691411	0.187747	0.43104
AT1G16350	-0.309567	0.000949798	-0.0158524	0.928953	-0.00770648	0.980666
AT1G16360	0.0385395	NA	-0.115138	0.838367	-0.0787493	0.905623
AT1G16370	-0.013831	NA	0.508011	0.0915619	-0.38978	0.143286
AT1G16380	NA	NA	0.023542	NA	0.129754	NA
AT1G16390	-0.0664822	NA	0.182426	0.727832	-0.70437	1.94913e-05
AT1G16400	NA	NA	-0.0402019	NA	-0.0978054	NA
AT1G16410	NA	NA	NA	NA	0.0311724	NA
AT1G16420	0.00565403	NA	0.249838	0.343013	0.237111	0.522185
AT1G16430	0.000138428	0.999633	0.213297	0.511015	0.346123	0.309553
AT1G16440	0.239662	0.590621	1.89402	1.83557e-10	0.597245	0.0828684
AT1G16445	-0.250142	0.569855	-0.0698706	0.843326	-0.165595	0.672227
AT1G16460	-0.136718	0.561874	-0.187013	0.218286	-0.105603	0.702713
AT1G16470	0.152582	0.368551	-0.185404	0.06675	-0.0661107	0.749249
AT1G16480	-0.292681	0.404934	0.175544	0.555688	0.112685	0.805975
AT1G16490	NA	NA	0.214552	0.5062	0.111186	0.851284
AT1G16500	-0.0666939	0.885501	-0.156008	0.664833	0.092053	0.866299
AT1G16510	0.193128	0.148301	0.382732	0.373488	0.316947	0.423942
AT1G16515	0.0310057	0.959718	-0.295321	0.475324	0.0648083	0.925328
AT1G16520	-0.504087	0.129753	-0.393952	3.28233e-05	-0.0330706	0.911764
AT1G16530	NA	NA	-0.00764182	NA	0.0055869	NA
AT1G16540	0.25827	0.0587837	-0.0379664	0.90407	0.0808613	0.831196
AT1G16560	-0.461206	0.0115046	-0.198737	0.0290857	-0.0919983	0.605685
AT1G16570	-0.120491	0.781373	-0.048766	0.836747	0.101497	0.719401
AT1G16590	-0.293605	0.319949	0.0231238	0.957594	0.260002	0.517772
AT1G16610	0.0743999	0.600111	0.103005	0.346752	0.134719	0.398104
AT1G16630	-0.0179238	NA	-0.135389	0.714746	-0.0746997	0.868698
AT1G16640	-0.0105947	NA	-0.128828	0.809609	0.0541419	0.919312
AT1G16650	0.294714	0.11184	0.410178	0.00833921	0.282746	0.283645
AT1G16670	0.149952	0.558468	-0.643582	0.000221885	-0.634032	0.00233568
AT1G16680	0.493103	4.7682e-05	-0.00270074	0.991402	0.0100189	0.979674
AT1G16690	0.0968519	0.763984	-0.218004	0.208201	-0.0615346	0.87899
AT1G16700	0.0487974	0.863968	-0.0916931	0.50534	-0.0649245	0.748755
AT1G16705	-0.0657179	NA	NA	NA	-0.00144469	NA
AT1G16710	-0.0397372	0.831821	0.014419	0.944632	-0.0358805	0.885012
AT1G16720	0.0611618	0.850299	-1.09937	1.37363e-29	-0.106855	0.80858
AT1G16730	0.473401	1.37512e-12	-0.550673	0.155971	0.371125	0.382449
AT1G16740	0.463294	6.14208e-06	0.0732444	0.670505	0.121244	0.696089
AT1G16750	-0.526756	0.127405	-0.112243	0.676323	-0.367222	0.0401274
AT1G16760	0.0817696	0.876195	NA	NA	NA	NA
AT1G16770	0.53913	1.20302e-12	0.27881	0.444389	-0.0390631	0.920698
AT1G16780	-0.242378	0.568523	0.0714269	0.783175	-0.0974373	0.77283
AT1G16790	0.404451	0.0387954	0.084541	0.69323	-0.0992694	0.740586
AT1G16800	-0.353432	0.0165262	0.0831065	0.6568	0.222835	0.36841
AT1G16810	0.429683	0.000160393	-0.0486958	0.782517	0.0359236	0.905842
AT1G16820	-0.0981327	0.85241	0.153431	0.769446	0.0219821	0.977385
AT1G16825	-0.29615	0.477623	-0.0351077	0.939042	-0.037877	0.94603
AT1G16830	-0.118723	0.79542	0.440307	0.131962	0.112989	0.844604
AT1G16840	0.408772	2.36257e-07	-0.113921	0.535143	0.249666	0.0673581
AT1G16850	0.533023	1.69225e-12	-0.103069	0.862464	0.811659	0.0046717
AT1G16860	-0.0906744	0.713387	0.0214717	0.922088	0.0980332	0.634819
AT1G16870	-0.265028	0.23315	0.00790311	0.97183	0.000972135	0.997924
AT1G16880	0.0657227	0.881149	-0.0532827	0.71621	-0.38945	0.0157116
AT1G16890	-0.0599023	0.750586	-0.140317	0.216057	-0.0329061	0.882515
AT1G16900	-0.144889	0.632626	-0.0171225	0.938975	0.0646334	0.809937
AT1G16905	NA	NA	0.623502	0.0702614	0.185582	0.738025
AT1G16910	NA	NA	NA	NA	0.0114502	NA
AT1G16916	-0.111005	0.831138	0.174793	0.653873	0.124934	0.807311
AT1G16920	-0.947654	1.81972e-05	-0.0719293	0.616463	0.0687111	0.770956
AT1G16930	0.297279	0.251859	-0.154392	0.557329	-0.104305	0.784991
AT1G16940	NA	NA	NA	NA	NA	NA
AT1G16945	NA	NA	NA	NA	NA	NA
AT1G16950	NA	NA	NA	NA	NA	NA
AT1G16960	NA	NA	0.0592195	0.880315	0.0171566	0.974579
AT1G16970	0.0825781	0.782777	0.106329	0.60342	0.0255165	0.949564
AT1G16980	NA	NA	NA	NA	NA	NA
AT1G17000	NA	NA	NA	NA	NA	NA
AT1G17010	1.12075	1.27321e-73	-0.461689	0.00491977	0.0109921	0.985648
AT1G17020	0.49962	0.000111538	-0.167421	0.103833	0.0701186	0.827599
AT1G17030	-0.0908198	NA	0.319153	0.404273	0.373506	0.379856
AT1G17040	0.130075	0.701195	-0.00968073	0.985042	0.0618458	0.913007
AT1G17050	-0.017189	0.968935	-0.83029	4.1816e-08	-0.550806	0.000679732
AT1G17060	-0.085276	0.707426	0.151568	0.658735	0.0633316	0.865236
AT1G17065	0.0191092	NA	-0.0199665	NA	-0.0145568	NA
AT1G17070	0.364543	0.0326918	-0.00245346	0.993726	-0.123299	0.708595
AT1G17080	0.336167	0.00196394	-0.0820087	0.738898	-0.196435	0.409637
AT1G17090	0.359821	0.0351527	0.0384181	0.951566	0.0542211	0.940616
AT1G17100	0.360945	0.000137569	-0.28418	0.0335219	-0.248267	0.268917
AT1G17110	0.324837	0.00114808	-0.283933	0.000973046	-0.0120458	0.966734
AT1G17120	-0.509778	0.135232	-0.115941	0.600769	0.00473274	0.991135
AT1G17130	0.403483	3.09218e-06	0.017812	0.931914	-0.0119864	0.974197
AT1G17140	0.16286	NA	-0.1696	0.627277	-0.0163837	0.976874
AT1G17145	0.0328878	0.833329	-0.00811534	0.978657	0.0986241	0.737062
AT1G17147	0.192614	0.482246	-0.180432	0.729721	-0.337435	0.448277
AT1G17150	NA	NA	-0.0199665	NA	-0.0145568	NA
AT1G17160	0.21084	0.299529	0.20726	0.149587	0.264191	0.106363
AT1G17170	0.220757	0.517745	-0.23197	0.499665	0.225622	0.524185
AT1G17180	0.0700928	NA	0.353139	0.370386	0.266144	0.2843
AT1G17190	0.206396	0.561981	0.0725506	0.695752	-0.142103	0.567156
AT1G17200	-1.38137	8.99134e-07	0.251661	0.0402961	0.0440511	0.863004
AT1G17210	-0.202818	0.0288149	-0.284284	0.00720691	0.0931348	0.66724
AT1G17220	-0.339032	0.0118751	-0.251545	0.00243937	-0.273177	0.0464684
AT1G17230	-0.342323	0.394987	-0.0110605	0.976175	-0.445092	0.0114391
AT1G17235	NA	NA	-0.0490902	0.928953	0.175539	0.724533
AT1G17240	0.0737979	0.870166	-0.259392	0.600005	-0.198297	0.705002
AT1G17250	-0.0251928	NA	0.0621819	0.897176	-0.156752	0.727874
AT1G17260	-0.074036	0.890941	0.0848357	0.887097	0.0546771	0.938559
AT1G17270	-0.405602	0.214125	-0.180688	0.453901	0.030221	0.947661
AT1G17280	0.442129	0.000336489	0.0539836	0.818143	0.0127171	0.974246
AT1G17285	-0.215587	NA	0.032786	0.952147	-0.318109	0.441508
AT1G17290	0.148672	0.216735	0.0246729	0.881126	0.044503	0.797333
AT1G17300	-0.0858082	NA	0.183612	0.46466	-0.081258	0.891858
AT1G17310	NA	NA	NA	NA	0.0762229	NA
AT1G17330	0.261717	0.344333	-0.0356964	0.910926	0.0248195	0.959821
AT1G17340	0.0965319	0.833187	0.0189632	0.952147	-0.037276	0.926143
AT1G17345	-0.212062	NA	0.413619	0.223287	-0.414814	0.0983112
AT1G17350	-0.0475961	0.926885	0.0442994	0.898702	-0.100739	0.776546
AT1G17360	-0.0288905	0.961952	-0.21477	0.237738	-0.475716	0.00370209
AT1G17370	-0.0440824	0.761038	0.00435357	0.981299	-0.045451	0.843804
AT1G17380	NA	NA	-0.25325	0.443107	-0.777931	0.0120265
AT1G17400	NA	NA	0.279825	0.450696	-0.0959498	0.877706
AT1G17410	-0.242582	0.528828	0.0741008	0.852178	0.0447455	0.93756
AT1G17420	0.0369235	0.94416	-0.30027	0.48492	-0.73823	0.0182561
AT1G17430	0.527607	0.00168172	-0.0710865	0.839195	0.106094	0.792548
AT1G17440	-0.00571391	0.980485	0.00190584	0.992185	-0.0687137	0.782843
AT1G17450	-0.288491	0.00627452	0.0229285	0.941279	-0.00898407	0.9815
AT1G17455	0.224768	0.611846	0.250445	0.292135	0.483909	0.0522196
AT1G17460	-0.253781	0.40487	0.568083	0.00335018	0.536227	0.0444985
AT1G17470	-0.195037	0.143083	0.0137418	0.942002	0.0906537	0.526672
AT1G17480	-0.489857	0.160771	0.106892	0.832444	0.545857	0.103683
AT1G17490	0.130473	0.625553	-0.0101818	0.976123	0.0255289	0.966734
AT1G17500	-0.135287	0.747638	0.182923	0.0848135	-0.156912	0.326796
AT1G17510	0.16989	0.443911	0.0141626	0.966356	0.0916423	0.850224
AT1G17520	0.0922565	0.525904	-0.0744857	0.779607	0.275087	0.239953
AT1G17530	-0.154529	0.361551	0.154422	0.381265	0.12085	0.733254
AT1G17540	0.0905618	0.865034	0.506711	0.200195	0.321458	0.458943
AT1G17545	-0.0254466	NA	NA	NA	NA	NA
AT1G17550	0.242382	0.0576595	-0.22514	0.133806	-0.0854309	0.718694
AT1G17560	-0.0602324	NA	0.0759854	0.869204	-0.00634105	0.991978
AT1G17580	0.10258	0.371546	-0.0244244	0.88868	0.108473	0.532453
AT1G17590	0.286397	0.287563	0.238656	0.511618	0.00741065	0.991811
AT1G17600	NA	NA	0.0236886	NA	-0.17598	NA
AT1G17610	0.00595131	NA	-0.179512	0.727832	-0.101889	0.873768
AT1G17615	0.0388342	NA	NA	NA	NA	NA
AT1G17620	0.189777	0.15274	0.648989	0.0025058	-0.154541	0.366739
AT1G17630	0.0196449	0.973656	0.436595	0.107782	0.157429	0.752541
AT1G17640	0.150379	0.32245	-0.00673373	0.986059	0.184133	0.554137
AT1G17650	-0.306508	0.311656	-0.244391	0.01862	-0.236127	0.0870931
AT1G17665	0.180694	0.329056	0.784636	1.3906e-05	1.22381	3.95332e-09
AT1G17680	0.0717816	0.615485	0.0298651	0.893549	0.170849	0.447338
AT1G17690	0.101329	0.566202	0.102665	0.476401	0.0181021	0.952056
AT1G17700	NA	NA	0.322854	0.357888	0.0913304	0.836995
AT1G17710	-0.0299372	NA	0.115861	0.810524	-0.516355	0.0719026
AT1G17720	-0.288997	0.0217324	0.114485	0.232583	-0.00873758	0.974011
AT1G17730	0.0520312	0.889738	-0.0848668	0.708897	0.000682403	0.998738
AT1G17744	NA	NA	0.0500426	NA	0.193967	NA
AT1G17745	-0.0314423	NA	0.267603	0.0274449	0.16236	0.481045
AT1G17750	-0.105067	NA	0.565672	0.10028	-0.190534	0.714295
AT1G17760	0.0914347	0.54918	-0.135173	0.357858	0.073983	0.765689
AT1G17770	NA	NA	NA	NA	NA	NA
AT1G17780	0.00419961	0.990969	-0.0204684	0.96797	0.0434111	0.94135
AT1G17790	-0.119361	0.71217	0.119084	0.741863	-0.0196631	0.9735
AT1G17800	NA	NA	NA	NA	NA	NA
AT1G17810	0.327512	2.49707e-08	2.28546	3.02068e-17	0.0405799	0.927594
AT1G17820	-0.0458444	0.90292	0.16352	0.503991	-0.0587397	0.884116
AT1G17830	-0.417092	0.0336596	-0.107982	0.831362	-0.195597	0.694249
AT1G17840	-0.780354	0.00120568	0.205168	0.175513	-0.333758	0.0249577
AT1G17850	-0.38726	0.300429	-0.0812243	0.611109	-0.212386	0.213323
AT1G17860	0.765778	7.17603e-06	0.0865566	0.884151	0.152473	0.528133
AT1G17870	-0.0342317	0.878578	0.458332	0.153154	0.124921	0.835377
AT1G17880	0.132731	0.153764	-0.172966	0.048357	-0.0148636	0.959902
AT1G17890	0.061976	0.857779	-0.0582663	0.702943	-0.122985	0.472423
AT1G17910	NA	NA	NA	NA	NA	NA
AT1G17920	0.00355703	0.995391	0.0586158	0.858672	-0.475823	0.00931722
AT1G17930	0.138947	0.536328	-0.0676718	0.815041	0.0450099	0.918693
AT1G17940	-0.239061	0.52547	0.56581	0.00405761	0.423141	0.0627857
AT1G17950	NA	NA	NA	NA	-0.102771	NA
AT1G17960	-0.0105947	NA	-0.0304824	0.940232	-0.0103263	0.986524
AT1G17970	-0.171388	0.716364	0.328085	0.224288	0.0633498	0.904999
AT1G17980	0.0788501	0.670665	-0.0141043	0.951566	-0.293485	0.0843837
AT1G17990	-0.0512185	NA	0.146767	0.723937	-0.560792	0.0376776
AT1G18000	-0.0238188	0.958206	-0.0612705	0.844372	-0.00598186	0.989887
AT1G18010	NA	NA	-0.060894	0.68176	-0.15509	0.748111
AT1G18020	0.541468	2.76818e-08	-0.269145	0.354197	-0.548839	0.000177291
AT1G18030	-0.177289	0.533756	-0.0217347	0.952854	-0.347164	0.105731
AT1G18040	-0.151316	0.742642	0.0637334	0.835056	0.121268	0.718042
AT1G18050	-0.0105947	NA	-0.0199665	NA	NA	NA
AT1G18060	0.323834	0.366608	0.0464125	0.881903	-0.139042	0.616555
AT1G18070	0.201861	0.0309862	0.0972985	0.338337	-0.014829	0.945365
AT1G18080	-0.456534	4.96833e-08	-0.270261	0.000681557	0.00432637	0.988052
AT1G18090	-0.0702743	0.897249	-0.101884	0.601613	-0.264628	0.137605
AT1G18100	0.20461	0.0556576	1.1803	0.000102263	0.349817	0.418224
AT1G18130	NA	NA	NA	NA	NA	NA
AT1G18140	-0.0105947	NA	-0.107379	NA	0.107454	0.855827
AT1G18150	-0.295095	0.191195	0.40759	0.00171239	0.0974893	0.726282
AT1G18160	-0.287841	0.0520202	0.0550252	0.755382	0.0944244	0.616266
AT1G18170	-0.0921739	0.814139	0.000154638	0.999692	-0.00636911	0.990274
AT1G18180	0.221188	0.617603	0.397257	0.358277	0.213515	0.685045
AT1G18190	0.109036	0.705888	-0.12801	0.494607	-0.0382569	0.918693
AT1G18193	0.180191	NA	1.02945	0.00170465	0.553994	0.125845
AT1G18197	NA	NA	0.0410632	NA	0.0270418	NA
AT1G18200	NA	NA	0.156209	0.740243	-0.097738	0.868025
AT1G18210	0.281233	0.0113939	-0.248236	0.00510754	-0.229021	0.161431
AT1G18220	NA	NA	NA	NA	NA	NA
AT1G18250	-0.317465	0.444925	-0.13018	0.462399	-0.0553377	0.858896
AT1G18260	-0.0504953	0.770257	-0.178545	0.189	0.0967112	0.567043
AT1G18265	-0.0282996	0.963059	-0.0422308	0.93245	0.395434	0.29244
AT1G18270	-0.0487748	0.842483	-0.106118	0.557158	-0.00670636	0.98621
AT1G18280	0.311223	NA	0.0524931	NA	-0.0505742	0.937319
AT1G18290	NA	NA	0.473949	0.195228	-0.1713	0.761683
AT1G18300	-0.0822674	0.82984	-0.407931	0.278233	-0.0431817	0.950671
AT1G18310	NA	NA	NA	NA	NA	NA
AT1G18320	0.0374729	0.945899	0.708716	0.0331342	0.300255	0.516114
AT1G18330	-0.312761	0.0185831	-1.21013	1.58508e-05	-0.271102	0.164993
AT1G18335	0.295703	0.224095	-0.226022	0.386931	-0.111822	0.777127
AT1G18340	-0.319258	0.355393	-0.0328283	0.897926	-0.0620485	0.850553
AT1G18350	-0.0105947	NA	NA	NA	NA	NA
AT1G18360	0.00608636	0.987377	0.0404145	0.921053	0.0872824	0.850998
AT1G18370	-0.0105947	NA	-0.582727	0.00220823	0.223998	0.353494
AT1G18390	-0.425863	0.209424	0.670716	0.0502675	-0.398357	0.229577
AT1G18400	NA	NA	0.631622	0.0892542	0.454599	0.237532
AT1G18410	0.157062	NA	0.10934	NA	0.404572	0.231639
AT1G18420	0.00590693	NA	1.90622	4.63976e-11	0.360812	0.297445
AT1G18440	-0.10478	0.802114	-0.17597	0.437955	-0.167141	0.494301
AT1G18450	-0.428054	0.000109843	-0.00489338	0.984618	0.156009	0.325016
AT1G18460	-0.0893189	0.602203	-0.992575	3.05246e-07	-0.123718	0.56789
AT1G18470	0.156386	0.380874	0.124087	0.603081	0.349273	0.0768325
AT1G18480	-0.247059	0.397211	0.258938	0.128978	-0.0129096	0.978834
AT1G18485	-0.202625	0.664725	-0.0768722	0.82505	-0.105891	0.795475
AT1G18486	0.0800534	NA	0.0144265	NA	-0.0145568	NA
AT1G18490	0.285691	0.2305	-0.091969	0.699321	-0.0655375	0.858489
AT1G18500	0.57935	1.82866e-17	-0.0347891	0.810604	-0.00307774	0.991878
AT1G18510	-0.0244448	0.962713	NA	NA	-0.0145568	NA
AT1G18520	0.036261	NA	NA	NA	NA	NA
AT1G18530	0.0385395	NA	0.0178328	NA	NA	NA
AT1G18540	-0.0678417	0.587457	-0.106022	0.153344	0.101477	0.583185
AT1G18550	-0.446264	0.158966	-0.147973	0.598005	0.0557467	0.89687
AT1G18560	0.0803547	0.853931	-0.239759	0.372319	-0.0584065	0.897276
AT1G18570	-0.165211	NA	0.549876	0.0737613	-0.675058	0.00620588
AT1G18580	-0.548505	0.019057	-0.0184863	0.93978	-0.0446834	0.881378
AT1G18590	-0.0391927	NA	-0.483912	0.0151714	-0.569841	0.0018004
AT1G18600	-0.23532	0.486556	-0.112	0.52647	-0.111906	0.644915
AT1G18610	-0.0919643	0.740497	0.0965167	0.763185	-0.214766	0.494741
AT1G18620	0.25489	0.460083	0.278024	0.19215	-0.049921	0.888535
AT1G18630	0.185381	0.645583	-0.014608	0.958433	-0.0424801	0.907693
AT1G18640	-0.359118	0.353671	-0.0393675	0.843956	-0.0863259	0.732118
AT1G18650	-0.230123	0.601818	-0.250011	0.0474014	-0.101412	0.655501
AT1G18660	0.0673597	0.831821	-0.135757	0.527096	-0.209153	0.193363
AT1G18670	0.0786912	0.883672	-0.0531294	0.860023	-0.233531	0.352327
AT1G18680	-0.445147	0.235267	0.153851	0.634784	0.0439126	0.94135
AT1G18690	-0.140878	0.701195	-0.235211	0.267015	-0.0391659	0.92294
AT1G18700	-0.381965	0.000517562	-0.111586	0.338132	0.0573699	0.811872
AT1G18710	NA	NA	-0.0357005	NA	0.0866991	NA
AT1G18720	0.49525	6.05572e-08	0.0725252	0.704562	0.104851	0.553466
AT1G18730	0.125456	NA	-0.0394011	0.920778	-0.0407732	0.941211
AT1G18740	-1.03059	0.000313594	-0.43118	0.304085	-0.139029	0.819595
AT1G18750	0.241438	0.358909	0.171399	0.745938	-0.0580448	0.936045
AT1G18760	NA	NA	NA	NA	NA	NA
AT1G18770	NA	NA	NA	NA	NA	NA
AT1G18773	0.222463	NA	0.394105	0.353027	0.444563	0.255457
AT1G18780	NA	NA	NA	NA	NA	NA
AT1G18790	NA	NA	NA	NA	NA	NA
AT1G18800	0.0611498	0.753324	0.321998	0.00123848	0.371684	0.00344194
AT1G18810	NA	NA	0.118171	0.776421	0.0840501	NA
AT1G18830	-0.0576612	NA	0.0116076	0.977307	0.0832376	NA
AT1G18835	NA	NA	0.112151	NA	0.184947	0.659364
AT1G18840	0.0144433	0.963059	-0.247402	0.0154487	-0.0523357	0.83783
AT1G18850	0.0401332	0.859556	0.544218	0.0001022	0.0895562	0.770956
AT1G18860	NA	NA	0.432025	0.212042	-0.267704	0.563141
AT1G18870	NA	NA	0.422168	0.294921	0.274224	0.505119
AT1G18871	NA	NA	NA	NA	NA	NA
AT1G18880	NA	NA	0.361282	0.409326	0.600729	0.031524
AT1G18890	-0.232769	0.265331	0.0718425	0.752599	-0.14069	0.619655
AT1G18900	-0.338882	0.0130461	0.00092278	0.997038	0.0342723	0.926684
AT1G18910	-0.241027	0.556076	0.0636839	0.841082	-0.0589138	0.886303
AT1G18940	0.111224	0.713387	0.461786	0.255523	0.549456	0.129235
AT1G18950	-0.00420472	0.986327	-0.0260556	0.894517	0.136011	0.473207
AT1G18960	0.221521	0.601514	0.0137732	NA	-0.0145568	NA
AT1G18970	NA	NA	0.0137732	NA	-0.0145568	NA
AT1G18975	NA	NA	NA	NA	NA	NA
AT1G18980	NA	NA	0.296701	0.521195	-0.0663317	0.924118
AT1G18990	0.232813	0.561256	0.205335	0.631916	-0.102685	0.837492
AT1G19000	0.226211	0.00223046	-0.448149	6.69287e-07	-0.0588745	0.782931
AT1G19010	0.0493396	0.925183	0.076686	0.842404	0.0313185	0.953669
AT1G19020	0.203621	0.659703	-0.124038	0.822163	-0.881468	0.00373461
AT1G19025	-0.221058	0.629341	0.0347051	0.940708	0.0623026	0.917026
AT1G19040	NA	NA	NA	NA	NA	NA
AT1G19050	NA	NA	0.702482	0.0505597	-0.217108	0.685781
AT1G19060	NA	NA	NA	NA	NA	NA
AT1G19070	-0.0274812	NA	0.227681	0.609188	-0.125943	0.792887
AT1G19080	0.176979	0.643044	-0.337937	0.122115	-0.0127767	0.981078
AT1G19086	NA	NA	NA	NA	NA	NA
AT1G19090	-0.0117708	NA	NA	NA	NA	NA
AT1G19100	-0.13919	0.590478	0.0105821	0.976054	0.0220061	0.966115
AT1G19110	-0.0546489	0.764289	-0.0223133	0.933245	0.0242888	0.947808
AT1G19115	0.144061	NA	0.289132	0.5401	-0.0491246	0.945439
AT1G19120	-0.043831	0.927466	-0.0726345	0.80173	0.00891151	0.984484
AT1G19130	-0.161879	0.539125	-0.0624168	0.791248	-0.10534	0.675407
AT1G19140	0.0311043	0.873771	-0.13607	0.438658	-0.11462	0.604903
AT1G19150	NA	NA	0.00641233	0.987078	-0.373918	0.0829237
AT1G19160	NA	NA	-0.0199665	NA	0.0114502	NA
AT1G19170	-0.00481457	0.991668	-0.0524905	0.846448	0.0447477	0.905185
AT1G19180	-0.579751	0.00527722	0.0231821	0.945279	-0.443184	0.0199246
AT1G19190	0.105851	0.835727	-0.152601	0.776684	0.0868242	0.894117
AT1G19200	0.122045	NA	-0.162655	0.766342	0.0215554	0.977303
AT1G19210	NA	NA	-0.194782	0.390178	0.00394364	0.991978
AT1G19220	-0.111514	0.753663	0.108689	0.497108	-0.039393	0.896348
AT1G19230	0.924577	7.99479e-07	0.682496	0.000883757	0.170836	0.550222
AT1G19240	0.111899	0.742764	0.172247	0.471917	0.0267805	0.95867
AT1G19250	-0.0105947	NA	NA	NA	0.113547	NA
AT1G19260	NA	NA	NA	NA	NA	NA
AT1G19270	0.206835	0.638139	0.211733	0.465831	0.108915	0.781959
AT1G19290	-0.0371623	0.92883	0.184139	0.391678	-0.0648198	0.881622
AT1G19300	0.202898	0.661765	0.446291	0.0762861	0.154269	0.657133
AT1G19310	0.181175	0.262873	0.679427	0.000607724	0.352469	0.145139
AT1G19320	NA	NA	-0.0363751	0.922088	-0.0464425	NA
AT1G19330	0.0385395	NA	0.761495	0.0306185	0.163939	0.773426
AT1G19340	-0.0736807	0.891424	0.174025	0.683629	0.143444	0.785679
AT1G19350	-0.488065	0.179123	0.135371	0.459589	0.0484747	0.859538
AT1G19360	-0.0782742	0.83954	0.0421799	0.831078	-0.177222	0.202591
AT1G19370	-0.261969	0.124248	0.738801	1.63954e-11	0.470417	0.0010294
AT1G19380	0.423036	0.195755	0.381536	0.195247	-0.642759	0.00128735
AT1G19390	NA	NA	0.0496158	NA	-0.0560497	NA
AT1G19394	0.181837	0.678687	0.0198131	0.975171	0.114548	0.860337
AT1G19396	-0.0933307	0.847819	0.147278	0.790893	-0.11363	0.860272
AT1G19397	0.409288	0.177236	-0.252507	0.598651	0.117001	0.854363
AT1G19400	0.356276	0.0136568	0.293373	0.121869	0.386203	0.033815
AT1G19410	0.0191092	NA	NA	NA	-0.0145568	NA
AT1G19430	0.0211603	0.953705	-0.0504779	0.841811	-0.00494459	0.989511
AT1G19440	0.248801	0.115154	0.253572	0.102693	-0.00310151	0.994496
AT1G19450	-0.321998	0.433635	0.314529	0.0132609	-0.195418	0.317092
AT1G19460	NA	NA	NA	NA	NA	NA
AT1G19470	NA	NA	NA	NA	0.0114502	NA
AT1G19480	-0.0722246	0.774493	0.0457891	0.893549	0.0311476	0.950068
AT1G19485	-0.0478522	0.832474	-0.0369917	0.882066	0.187652	0.419432
AT1G19490	0.21082	0.0111714	-0.863995	1.35674e-05	0.198626	0.553328
AT1G19500	0.00539704	0.99273	NA	NA	NA	NA
AT1G19510	NA	NA	-0.064438	NA	-0.458858	0.0817577
AT1G19520	0.140712	0.553997	0.0669205	0.635086	0.161275	0.2976
AT1G19530	0.322102	1.79844e-05	0.0643615	0.813258	0.702545	0.0331766
AT1G19540	0.344358	2.57517e-07	0.127096	0.519427	0.505727	0.00461722
AT1G19550	0.091138	NA	-0.0063108	NA	NA	NA
AT1G19565	-0.175918	0.681117	-0.0392402	0.903693	0.0383349	NA
AT1G19570	0.17484	0.0853606	-0.344852	0.00316828	0.0306863	0.903094
AT1G19580	0.0707217	0.791208	-0.0741408	0.666219	-0.14434	0.374962
AT1G19600	-0.312004	0.0154923	0.269616	0.0147628	0.204707	0.19366
AT1G19610	-0.858618	0.0034001	0.386735	0.23937	-0.155061	0.78836
AT1G19620	NA	NA	0.0161986	0.966376	0.0521711	NA
AT1G19630	-0.00100671	NA	0.607768	0.0992677	0.252581	0.540846
AT1G19640	0.0253011	NA	-0.334208	0.278932	-0.043782	0.940437
AT1G19650	0.258469	0.230295	-0.015371	0.970515	0.337391	0.199694
AT1G19660	0.256679	0.000629018	-0.298358	0.177964	0.261204	0.216246
AT1G19670	-0.0175399	NA	-0.149494	0.559961	0.307917	0.125163
AT1G19680	-0.449299	0.000840055	0.0801421	0.680496	0.312581	0.0497008
[truncated: 25,590 more rows]
